# Supplementary material for: Prion–like Proteins in Plants: Key Regulators of Development and Environmental Adaptation via Phase Separation
Source: Plants (Basel). 2024 Sep 23;13(18):2666. doi: 10.3390/plants13182666 (PMC11435361; doi:10.3390/plants13182666)
Supplement: Supplementary file 1 [file plants-13-02666-s001.zip]

Archive with 3 entries (3 files):
- S1 Biological Processes of Plants.xlsx
- S2 Molecular Functions of Plants.xlsx
- S3 Cellular Components of Plants.xlsx
