# Supplementary material for: Prion–like Proteins in Plants: Key Regulators of Development and Environmental Adaptation via Phase Separation
Source: Plants (Basel). 2024 Sep 23;13(18):2666. doi: 10.3390/plants13182666 (PMC11435361; doi:10.3390/plants13182666)
Supplement: Supplementary file 1 [file plants-13-02666-s001.zip › S1 Biological Processes of Plants.xlsx]

## Sheet: Sheet1
Number.in.List	Fold.Enrichment	Expected	pValue	Mapped.IDs	List.Name	Plus.Minus	Number.in.Reference	Term.Level	Term.ID	Term.Label	Group.Name	Species	GOFunc
152	3.44918	44.0685	4.12521e-41	AT2G22090,AT1G10170,AT1G30460,AT2G16485,AT1G17640,AT4G03110,AT3G19290,AT3G20840,AT1G25540,AT3G13060,AT1G26110,AT1G21580,AT3G13460,AT5G64960,AT3G13224,AT2G20180,AT4G18960,AT4G11250,AT4G26640,AT5G14170,AT5G62090,AT1G60200,AT4G24500,AT1G33680,AT5G25220,AT1G49190,AT1G30210,AT1G18860,AT2G37590,AT1G30330,AT2G31370,AT1G75410,AT1G48410,AT1G07705,AT2G45810,AT3G10760,AT1G54490,AT5G20730,AT4G02640,AT5G51300…	upload_1	+	2589	5	GO:0010468	regulation of gene expression	Group 2	Arabidopsis thaliana	bp
154	3.26386	47.1834	8.54295e-39	AT2G22090,AT1G10170,AT1G30460,AT2G16485,AT1G17640,AT4G03110,AT3G19290,AT3G20840,AT1G25540,AT3G13060,AT1G26110,AT1G21580,AT3G13460,AT5G64960,AT3G13224,AT2G20180,AT3G16857,AT4G18960,AT4G11250,AT4G26640,AT5G14170,AT5G62090,AT1G60200,AT4G24500,AT1G33680,AT5G25220,AT1G49190,AT1G30210,AT1G18860,AT2G37590,AT1G30330,AT2G31370,AT1G75410,AT1G48410,AT1G07705,AT2G45810,AT3G10760,AT1G54490,AT5G20730,AT4G02640…	upload_1	+	2772	8	GO:0009889	regulation of biosynthetic process	Group 2	Arabidopsis thaliana	bp
157	3.02812	51.8473	1.07445e-35	AT2G22090,AT3G07100,AT1G10170,AT1G30460,AT2G16485,AT1G17640,AT4G03110,AT3G19290,AT3G20840,AT1G25540,AT3G13060,AT1G26110,AT1G21580,AT3G13460,AT5G64960,AT3G13224,AT2G20180,AT3G16857,AT4G18960,AT4G11250,AT4G26640,AT5G14170,AT5G62090,AT1G60200,AT4G24500,AT1G33680,AT5G25220,AT1G49190,AT1G30210,AT1G18860,AT2G37590,AT1G30330,AT2G31370,AT1G75410,AT1G48410,AT1G07705,AT2G45810,AT3G10760,AT1G54490,AT5G20730…	upload_1	+	3046	8	GO:0031323	regulation of cellular metabolic process	Group 2	Arabidopsis thaliana	bp
129	2.9639	43.5238	5.26691e-27	AT2G22090,AT3G07100,AT1G10170,AT1G30460,AT3G19290,AT3G20840,AT1G25540,AT3G13060,AT1G26110,AT1G21580,AT3G13460,AT5G64960,AT2G20180,AT3G16857,AT4G18960,AT4G11250,AT4G26640,AT5G14170,AT5G62090,AT1G60200,AT4G24500,AT5G25220,AT1G49190,AT1G30210,AT1G18860,AT2G37590,AT1G30330,AT2G31370,AT1G75410,AT1G07705,AT2G45810,AT3G10760,AT1G54490,AT5G20730,AT4G02640,AT5G40490,AT5G51300,AT5G52510,AT5G10510,AT4G26650…	upload_1	+	2557	6	GO:0051171	regulation of nitrogen compound metabolic process	Group 3	Arabidopsis thaliana	bp
130	2.88968	44.9876	3.47797e-26	AT2G22090,AT3G07100,AT1G10170,AT1G30460,AT3G19290,AT3G20840,AT1G25540,AT3G13060,AT1G26110,AT1G21580,AT3G13460,AT5G64960,AT2G20180,AT3G16857,AT4G18960,AT4G11250,AT4G26640,AT5G14170,AT5G62090,AT1G60200,AT4G24500,AT5G25220,AT1G49190,AT1G30210,AT1G18860,AT2G37590,AT1G30330,AT2G31370,AT1G75410,AT1G07705,AT2G45810,AT3G10760,AT1G54490,AT5G20730,AT4G02640,AT5G40490,AT5G51300,AT5G52510,AT5G10510,AT4G26650…	upload_1	+	2643	6	GO:0080090	regulation of primary metabolic process	Group 3	Arabidopsis thaliana	bp
100	2.81502	35.5237	4.208e-18	AT1G10170,AT3G19290,AT3G20840,AT1G25540,AT5G64960,AT2G20180,AT4G18960,AT4G11250,AT4G26640,AT5G14170,AT5G62090,AT5G25220,AT1G49190,AT1G30210,AT1G18860,AT2G37590,AT1G30330,AT2G31370,AT1G75410,AT1G07705,AT3G10760,AT5G20730,AT4G02640,AT5G52510,AT5G10510,AT3G18650,AT2G40210,AT2G46270,AT1G72390,AT4G36730,AT3G30530,AT5G18230,AT2G40620,AT1G31640,AT2G31070,AT4G00050,AT3G59060,AT1G49720,AT5G03150,AT5G02460…	upload_1	+	2087	2	GO:0006355	regulation of DNA-templated transcription	Group 15	Arabidopsis thaliana	bp
70	2.82643	24.7662	1.02508e-11	AT1G79090,AT1G14650,AT3G05680,AT1G17440,AT1G30460,AT4G03110,AT1G71800,AT3G15000,AT1G74230,AT3G10070,AT1G26110,AT5G10370,AT5G64960,AT2G22720,AT4G39260,AT3G13300,AT5G43620,AT5G13480,AT2G40030,AT5G45330,AT1G66500,AT1G04080,AT1G60200,AT4G24500,AT3G22330,AT4G20020,AT2G21660,AT1G07705,AT1G71770,AT1G79730,AT5G10060,AT1G22760,AT1G54490,AT5G51300,AT4G35800,AT5G61030,AT2G39340,AT2G15690,AT2G39740,AT2G45620…	upload_1	+	1455	5	GO:0016070	RNA metabolic process	Group 2	Arabidopsis thaliana	bp
30	5.1235	5.85537	8.92749e-10	AT1G14650,AT1G30460,AT2G39340,AT1G71800,AT2G45620,AT1G73840,AT5G10370,AT5G64960,AT4G39260,AT5G43620,AT5G13480,AT1G13190,AT5G01400,AT1G14640,AT1G66500,AT5G65180,AT1G04080,AT1G60200,AT4G24500,AT5G46400,AT3G26990,AT4G20440,AT4G01020,AT4G03120,AT2G21660,AT5G55670,AT5G10060,AT5G44500,AT1G22760,AT1G44910	upload_1	+	344	1	GO:0006397	mRNA processing	Group 7	Arabidopsis thaliana	bp
132	4.08461	32.3164	1.30959e-42	BRADI_1g60030v3,BRADI_4g35240v3,BRADI_1g71630v3,BRADI_2g56440v3,BRADI_4g27747v3,BRADI_4g12200v3,BRADI_3g03407v3,BRADI_3g30250v3,BRADI_2g03947v3,BRADI_4g39450v3,BRADI_2g06890v3,BRADI_1g05970v3,BRADI_3g20700v3,BRADI_3g12880v3,BRADI_2g39410v3,BRADI_1g03710v3,BRADI_2g43760v3,BRADI_1g46602v3,BRADI_5g14497v3,BRADI_2g01330v3,BRADI_1g14320v3,BRADI_3g27920v3,BRADI_3g08380v3,BRADI_1g19650v3,BRADI_3g39090v3…	upload_1	+	2410	2	GO:0010468	regulation of gene expression	Group 8	Brachypodium distachyon	bp
132	4.04933	32.598	3.42889e-42	BRADI_1g60030v3,BRADI_4g35240v3,BRADI_1g71630v3,BRADI_2g56440v3,BRADI_4g27747v3,BRADI_4g12200v3,BRADI_3g03407v3,BRADI_3g30250v3,BRADI_2g03947v3,BRADI_4g39450v3,BRADI_2g06890v3,BRADI_1g05970v3,BRADI_3g20700v3,BRADI_3g12880v3,BRADI_2g39410v3,BRADI_1g03710v3,BRADI_2g43760v3,BRADI_1g46602v3,BRADI_5g14497v3,BRADI_2g01330v3,BRADI_1g14320v3,BRADI_3g27920v3,BRADI_3g08380v3,BRADI_1g19650v3,BRADI_3g39090v3…	upload_1	+	2431	5	GO:0009889	regulation of biosynthetic process	Group 8	Brachypodium distachyon	bp
133	3.86084	34.4485	2.83222e-40	BRADI_1g60030v3,BRADI_4g35240v3,BRADI_1g71630v3,BRADI_2g56440v3,BRADI_4g27747v3,BRADI_4g12200v3,BRADI_3g03407v3,BRADI_3g30250v3,BRADI_2g03947v3,BRADI_4g39450v3,BRADI_2g06890v3,BRADI_1g05970v3,BRADI_3g20700v3,BRADI_3g12880v3,BRADI_2g39410v3,BRADI_1g03710v3,BRADI_2g43760v3,BRADI_1g46602v3,BRADI_5g14497v3,BRADI_2g01330v3,BRADI_1g14320v3,BRADI_3g27920v3,BRADI_3g08380v3,BRADI_1g19650v3,BRADI_3g39090v3…	upload_1	+	2569	5	GO:0031323	regulation of cellular metabolic process	Group 8	Brachypodium distachyon	bp
113	3.55719	31.7666	6.03374e-30	BRADI_1g60030v3,BRADI_4g35240v3,BRADI_1g71630v3,BRADI_4g27747v3,BRADI_4g12200v3,BRADI_3g03407v3,BRADI_3g30250v3,BRADI_4g39450v3,BRADI_2g06890v3,BRADI_1g05970v3,BRADI_3g12880v3,BRADI_2g39410v3,BRADI_1g03710v3,BRADI_2g43760v3,BRADI_1g46602v3,BRADI_5g14497v3,BRADI_2g01330v3,BRADI_3g27920v3,BRADI_1g19650v3,BRADI_4g36450v3,BRADI_4g37540v3,BRADI_1g17420v3,BRADI_1g49497v3,BRADI_1g23280v3,BRADI_1g07970v3…	upload_1	+	2369	5	GO:0051171	regulation of nitrogen compound metabolic process	Group 8	Brachypodium distachyon	bp
113	3.52005	32.1018	1.55274e-29	BRADI_1g60030v3,BRADI_4g35240v3,BRADI_1g71630v3,BRADI_4g27747v3,BRADI_4g12200v3,BRADI_3g03407v3,BRADI_3g30250v3,BRADI_4g39450v3,BRADI_2g06890v3,BRADI_1g05970v3,BRADI_3g12880v3,BRADI_2g39410v3,BRADI_1g03710v3,BRADI_2g43760v3,BRADI_1g46602v3,BRADI_5g14497v3,BRADI_2g01330v3,BRADI_3g27920v3,BRADI_1g19650v3,BRADI_4g36450v3,BRADI_4g37540v3,BRADI_1g17420v3,BRADI_1g49497v3,BRADI_1g23280v3,BRADI_1g07970v3…	upload_1	+	2394	5	GO:0080090	regulation of primary metabolic process	Group 8	Brachypodium distachyon	bp
88	3.26174	26.9795	1.00768e-19	BRADI_1g60030v3,BRADI_4g25022v3,BRADI_4g35240v3,BRADI_2g37650v3,BRADI_2g54590v3,BRADI_2g56145v3,BRADI_2g37130v3,BRADI_1g31337v3,BRADI_4g27747v3,BRADI_4g24550v3,BRADI_1g23060v3,BRADI_3g03330v3,BRADI_3g03407v3,BRADI_3g59866v3,BRADI_4g39450v3,BRADI_2g06890v3,BRADI_1g03710v3,BRADI_1g46602v3,BRADI_5g14497v3,BRADI_2g01330v3,BRADI_5g25767v3,BRADI_3g27920v3,BRADI_1g19650v3,BRADI_2g26680v3,BRADI_4g13730v3…	upload_1	+	2012	2	GO:0006355	regulation of DNA-templated transcription	Group 13	Brachypodium distachyon	bp
13	23.0828	0.56319	1.30829e-11	BRADI_5g01280v3,BRADI_4g07970v3,BRADI_1g47920v3,BRADI_1g23930v3,BRADI_3g00792v3,BRADI_1g19210v3,BRADI_3g54460v3,BRADI_4g19130v3,BRADI_2g17670v3,BRADI_1g31617v3,BRADI_1g29930v3,BRADI_2g47280v3,BRADI_3g05611v3	upload_1	+	42	2	GO:0006900	vesicle budding from membrane	Group 6	Brachypodium distachyon	bp
26	6.04036	4.30438	6.6329e-10	BRADI_4g20404v3,BRADI_1g05660v3,BRADI_3g15320v3,BRADI_2g59297v3,BRADI_3g38990v3,BRADI_4g33020v3,BRADI_4g06380v3,BRADI_2g56440v3,BRADI_2g42540v3,BRADI_3g35870v3,BRADI_5g07850v3,BRADI_2g21130v3,BRADI_2g09850v3,BRADI_2g58667v3,BRADI_1g56546v3,BRADI_3g35037v3,BRADI_1g32560v3,BRADI_1g67320v3,BRADI_1g41947v3,BRADI_2g60817v3,BRADI_4g26227v3,BRADI_3g09870v3,BRADI_2g20030v3,BRADI_1g37130v3,BRADI_1g70450v3…	upload_1	+	321	4	GO:0006397	mRNA processing	Group 0	Brachypodium distachyon	bp
54	2.82799	19.0948	1.49002e-08	BRADI_4g20404v3,BRADI_2g14520v3,BRADI_2g59297v3,BRADI_3g42980v3,BRADI_4g41936v3,BRADI_3g38990v3,BRADI_3g16660v3,BRADI_4g33020v3,BRADI_2g56440v3,BRADI_2g42540v3,BRADI_3g41430v3,BRADI_3g35870v3,BRADI_5g07850v3,BRADI_2g03947v3,BRADI_3g51030v3,BRADI_2g16740v3,BRADI_3g48637v3,BRADI_4g40040v3,BRADI_2g60817v3,BRADI_2g20580v3,BRADI_4g36450v3,BRADI_2g54817v3,BRADI_1g37130v3,BRADI_4g43827v3,BRADI_2g55497v3…	upload_1	+	1424	6	GO:0016070	RNA metabolic process	Group 0	Brachypodium distachyon	bp
25	4.18962	5.96713	4.54893e-06	BRADI_5g01280v3,BRADI_4g07970v3,BRADI_3g29880v3,BRADI_3g00792v3,BRADI_1g24680v3,BRADI_2g07700v3,BRADI_1g29690v3,BRADI_1g40780v3,BRADI_1g76400v3,BRADI_1g31617v3,BRADI_3g54740v3,BRADI_2g47280v3,BRADI_3g10150v3,BRADI_1g47920v3,BRADI_1g23930v3,BRADI_2g22420v3,BRADI_1g19210v3,BRADI_3g54460v3,BRADI_4g19130v3,BRADI_2g45380v3,BRADI_2g17670v3,BRADI_2g53720v3,BRADI_1g29930v3,BRADI_3g05611v3,BRADI_4g44977v3	upload_1	+	445	3	GO:0016192	vesicle-mediated transport	Group 4	Brachypodium distachyon	bp
255	4.04216	63.085	8.99647e-85	GLYMA_14G093200,GLYMA_16G152500,GLYMA_15G255100,GLYMA_09G257900,GLYMA_10G143900,GLYMA_12G005900,GLYMA_20G091200,GLYMA_18G244600,GLYMA_15G203900,GLYMA_15G005500,GLYMA_11G213700,GLYMA_09G007500,GLYMA_19G061100,GLYMA_08G214900,GLYMA_10G111400,GLYMA_16G168400,GLYMA_11G186000,GLYMA_13G331400,GLYMA_15G111900,GLYMA_15G092500,GLYMA_18G053300,GLYMA_14G119800,GLYMA_09G098300,GLYMA_15G136300,GLYMA_02G105900…	upload_1	+	4624	4	GO:0010468	regulation of gene expression	Group 3	Glycine max	bp
255	4.02216	63.3988	2.63225e-84	GLYMA_14G093200,GLYMA_16G152500,GLYMA_15G255100,GLYMA_09G257900,GLYMA_10G143900,GLYMA_12G005900,GLYMA_20G091200,GLYMA_18G244600,GLYMA_15G203900,GLYMA_15G005500,GLYMA_11G213700,GLYMA_09G007500,GLYMA_19G061100,GLYMA_08G214900,GLYMA_10G111400,GLYMA_16G168400,GLYMA_11G186000,GLYMA_13G331400,GLYMA_15G111900,GLYMA_15G092500,GLYMA_18G053300,GLYMA_14G119800,GLYMA_09G098300,GLYMA_15G136300,GLYMA_02G105900…	upload_1	+	4647	7	GO:0009889	regulation of biosynthetic process	Group 3	Glycine max	bp
257	3.8025	67.5872	8.03033e-80	GLYMA_14G093200,GLYMA_16G152500,GLYMA_15G255100,GLYMA_09G257900,GLYMA_10G143900,GLYMA_12G005900,GLYMA_20G091200,GLYMA_18G244600,GLYMA_15G203900,GLYMA_15G005500,GLYMA_11G213700,GLYMA_09G007500,GLYMA_19G061100,GLYMA_08G214900,GLYMA_10G111400,GLYMA_16G168400,GLYMA_11G186000,GLYMA_13G331400,GLYMA_15G111900,GLYMA_15G092500,GLYMA_18G053300,GLYMA_14G119800,GLYMA_09G098300,GLYMA_15G136300,GLYMA_02G105900…	upload_1	+	4954	7	GO:0031323	regulation of cellular metabolic process	Group 3	Glycine max	bp
226	3.62956	62.2664	1.05505e-64	GLYMA_16G152500,GLYMA_15G255100,GLYMA_09G257900,GLYMA_12G005900,GLYMA_20G091200,GLYMA_18G244600,GLYMA_15G203900,GLYMA_15G005500,GLYMA_11G213700,GLYMA_09G007500,GLYMA_08G214900,GLYMA_10G111400,GLYMA_16G168400,GLYMA_11G186000,GLYMA_13G331400,GLYMA_15G111900,GLYMA_15G092500,GLYMA_18G053300,GLYMA_14G119800,GLYMA_09G098300,GLYMA_02G105900,GLYMA_10G155900,GLYMA_07G027800,GLYMA_16G020400,GLYMA_13G219900…	upload_1	+	4564	8	GO:0051171	regulation of nitrogen compound metabolic process	Group 3	Glycine max	bp
226	3.60743	62.6485	3.24954e-64	GLYMA_16G152500,GLYMA_15G255100,GLYMA_09G257900,GLYMA_12G005900,GLYMA_20G091200,GLYMA_18G244600,GLYMA_15G203900,GLYMA_15G005500,GLYMA_11G213700,GLYMA_09G007500,GLYMA_08G214900,GLYMA_10G111400,GLYMA_16G168400,GLYMA_11G186000,GLYMA_13G331400,GLYMA_15G111900,GLYMA_15G092500,GLYMA_18G053300,GLYMA_14G119800,GLYMA_09G098300,GLYMA_02G105900,GLYMA_10G155900,GLYMA_07G027800,GLYMA_16G020400,GLYMA_13G219900…	upload_1	+	4592	8	GO:0080090	regulation of primary metabolic process	Group 3	Glycine max	bp
192	3.52094	54.5309	2.2227e-51	GLYMA_09G146200,GLYMA_16G152500,GLYMA_20G005800,GLYMA_09G257900,GLYMA_13G112600,GLYMA_20G091200,GLYMA_02G164700,GLYMA_18G244600,GLYMA_18G052500,GLYMA_02G232600,GLYMA_15G203900,GLYMA_09G072200,GLYMA_15G005500,GLYMA_10G102400,GLYMA_05G221300,GLYMA_15G110300,GLYMA_11G213700,GLYMA_20G232400,GLYMA_09G007500,GLYMA_07G042100,GLYMA_10G029700,GLYMA_08G214900,GLYMA_10G111400,GLYMA_16G168400,GLYMA_11G186000…	upload_1	+	3997	2	GO:0006355	regulation of DNA-templated transcription	Group 11	Glycine max	bp
55	6.27942	8.75878	8.92438e-24	GLYMA_15G236500,GLYMA_02G215100,GLYMA_U029000,GLYMA_12G005900,GLYMA_15G005900,GLYMA_06G037600,GLYMA_05G234300,GLYMA_17G244800,GLYMA_10G255700,GLYMA_10G251100,GLYMA_15G173200,GLYMA_14G025900,GLYMA_19G168100,GLYMA_03G004900,GLYMA_13G367400,GLYMA_17G233000,GLYMA_16G052700,GLYMA_19G096700,GLYMA_08G188700,GLYMA_13G205600,GLYMA_18G077300,GLYMA_14G218000,GLYMA_10G040800,GLYMA_08G329400,GLYMA_10G021900,G…	upload_1	+	642	2	GO:0006397	mRNA processing	Group 0	Glycine max	bp
109	3.11238	35.0215	1.86706e-22	GLYMA_16G152500,GLYMA_15G255100,GLYMA_12G005900,GLYMA_15G005900,GLYMA_07G037600,GLYMA_09G031100,GLYMA_06G037600,GLYMA_12G108100,GLYMA_08G171800,GLYMA_07G211900,GLYMA_16G007000,GLYMA_15G173200,GLYMA_14G025900,GLYMA_03G004900,GLYMA_04G071900,GLYMA_13G331400,GLYMA_19G096700,GLYMA_15G136300,GLYMA_10G040800,GLYMA_03G167000,GLYMA_12G228400,GLYMA_08G201000,GLYMA_02G281200,GLYMA_07G210800,GLYMA_07G259500…	upload_1	+	2567	4	GO:0016070	RNA metabolic process	Group 0	Glycine max	bp
18	17.5915	1.02322	2.10179e-14	GLYMA_04G023100,GLYMA_20G109000,GLYMA_13G160700,GLYMA_19G226200,GLYMA_17G059500,GLYMA_09G059500,GLYMA_09G120600,GLYMA_17G110800,GLYMA_10G144500,GLYMA_12G010300,GLYMA_10G280700,GLYMA_15G165800,GLYMA_13G100400,GLYMA_06G023000,GLYMA_08G095000,GLYMA_09G226400,GLYMA_03G229000,GLYMA_05G139700	upload_1	+	75	2	GO:0006900	vesicle budding from membrane	Group 6	Glycine max	bp
168	4.65121	36.1197	3.7069e-63	HanXRQr2_Chr10g0421291,HanXRQr2_Chr14g0651161,HanXRQr2_Chr15g0695161,HanXRQr2_Chr04g0183741,HanXRQr2_Chr03g0122691,HanXRQr2_Chr14g0639831,HanXRQr2_Chr05g0218561,HanXRQr2_Chr01g0037581,HanXRQr2_Chr10g0441741,HanXRQr2_Chr05g0200741,HanXRQr2_Chr13g0574801,HanXRQr2_Chr02g0078591,HanXRQr2_Chr08g0351921,HanXRQr2_Chr06g0262181,HanXRQr2_Chr02g0084191,HanXRQr2_Chr08g0339491,HanXRQr2_Chr08g0350551,HanXRQr2…	upload_1	+	3373	5	GO:0010468	regulation of gene expression	Group 3	Helianthus annuus	bp
168	4.60614	36.473	1.52968e-62	HanXRQr2_Chr10g0421291,HanXRQr2_Chr14g0651161,HanXRQr2_Chr15g0695161,HanXRQr2_Chr04g0183741,HanXRQr2_Chr03g0122691,HanXRQr2_Chr14g0639831,HanXRQr2_Chr05g0218561,HanXRQr2_Chr01g0037581,HanXRQr2_Chr10g0441741,HanXRQr2_Chr05g0200741,HanXRQr2_Chr13g0574801,HanXRQr2_Chr02g0078591,HanXRQr2_Chr08g0351921,HanXRQr2_Chr06g0262181,HanXRQr2_Chr02g0084191,HanXRQr2_Chr08g0339491,HanXRQr2_Chr08g0350551,HanXRQr2…	upload_1	+	3406	8	GO:0009889	regulation of biosynthetic process	Group 3	Helianthus annuus	bp
168	4.34946	38.6254	6.05211e-59	HanXRQr2_Chr10g0421291,HanXRQr2_Chr14g0651161,HanXRQr2_Chr15g0695161,HanXRQr2_Chr04g0183741,HanXRQr2_Chr03g0122691,HanXRQr2_Chr14g0639831,HanXRQr2_Chr05g0218561,HanXRQr2_Chr01g0037581,HanXRQr2_Chr10g0441741,HanXRQr2_Chr05g0200741,HanXRQr2_Chr13g0574801,HanXRQr2_Chr02g0078591,HanXRQr2_Chr08g0351921,HanXRQr2_Chr06g0262181,HanXRQr2_Chr02g0084191,HanXRQr2_Chr08g0339491,HanXRQr2_Chr08g0350551,HanXRQr2…	upload_1	+	3607	8	GO:0031323	regulation of cellular metabolic process	Group 3	Helianthus annuus	bp
140	3.92488	35.6699	2.12207e-42	HanXRQr2_Chr10g0421291,HanXRQr2_Chr14g0651161,HanXRQr2_Chr15g0695161,HanXRQr2_Chr04g0183741,HanXRQr2_Chr03g0122691,HanXRQr2_Chr14g0639831,HanXRQr2_Chr01g0037581,HanXRQr2_Chr10g0441741,HanXRQr2_Chr05g0200741,HanXRQr2_Chr13g0574801,HanXRQr2_Chr02g0078591,HanXRQr2_Chr08g0351921,HanXRQr2_Chr06g0262181,HanXRQr2_Chr02g0084191,HanXRQr2_Chr08g0339491,HanXRQr2_Chr08g0350551,HanXRQr2_Chr17g0800531,HanXRQr2…	upload_1	+	3331	8	GO:0051171	regulation of nitrogen compound metabolic process	Group 6	Helianthus annuus	bp
140	3.88638	36.0233	6.57474e-42	HanXRQr2_Chr10g0421291,HanXRQr2_Chr14g0651161,HanXRQr2_Chr15g0695161,HanXRQr2_Chr04g0183741,HanXRQr2_Chr03g0122691,HanXRQr2_Chr14g0639831,HanXRQr2_Chr01g0037581,HanXRQr2_Chr10g0441741,HanXRQr2_Chr05g0200741,HanXRQr2_Chr13g0574801,HanXRQr2_Chr02g0078591,HanXRQr2_Chr08g0351921,HanXRQr2_Chr06g0262181,HanXRQr2_Chr02g0084191,HanXRQr2_Chr08g0339491,HanXRQr2_Chr08g0350551,HanXRQr2_Chr17g0800531,HanXRQr2…	upload_1	+	3364	8	GO:0080090	regulation of primary metabolic process	Group 6	Helianthus annuus	bp
108	3.53876	30.5191	1.65984e-27	HanXRQr2_Chr10g0421291,HanXRQr2_Chr14g0651161,HanXRQr2_Chr15g0695161,HanXRQr2_Chr03g0122691,HanXRQr2_Chr14g0639831,HanXRQr2_Chr01g0037581,HanXRQr2_Chr10g0441741,HanXRQr2_Chr05g0200741,HanXRQr2_Chr02g0078591,HanXRQr2_Chr08g0351921,HanXRQr2_Chr06g0262181,HanXRQr2_Chr08g0339491,HanXRQr2_Chr08g0350551,HanXRQr2_Chr01g0035841,HanXRQr2_Chr08g0355201,HanXRQr2_Chr05g0234871,HanXRQr2_Chr08g0358331,HanXRQr2…	upload_1	+	2850	2	GO:0006355	regulation of DNA-templated transcription	Group 12	Helianthus annuus	bp
67	3.18571	21.0314	1.74672e-13	HanXRQr2_Chr10g0450371,HanXRQr2_Chr04g0156601,HanXRQr2_Chr14g0655281,HanXRQr2_Chr09g0408251,HanXRQr2_Chr09g0416231,HanXRQr2_Chr05g0209361,HanXRQr2_Chr13g0575621,HanXRQr2_Chr13g0595031,HanXRQr2_Chr14g0639831,HanXRQr2_Chr07g0288991,HanXRQr2_Chr05g0218561,HanXRQr2_Chr11g0483081,HanXRQr2_Chr12g0559591,HanXRQr2_Chr17g0800531,HanXRQr2_Chr13g0582881,HanXRQr2_Chr03g0137111,HanXRQr2_Chr04g0157301,HanXRQr2…	upload_1	+	1964	6	GO:0016070	RNA metabolic process	Group 0	Helianthus annuus	bp
31	5.87202	5.27927	1.00923e-11	HanXRQr2_Chr12g0548041,HanXRQr2_Chr14g0655281,HanXRQr2_Chr13g0575621,HanXRQr2_Chr12g0556821,HanXRQr2_Chr01g0006891,HanXRQr2_Chr07g0288991,HanXRQr2_Chr10g0436001,HanXRQr2_Chr12g0564251,HanXRQr2_Chr12g0563161,HanXRQr2_Chr04g0179471,HanXRQr2_Chr17g0800531,HanXRQr2_Chr13g0582881,HanXRQr2_Chr02g0056461,HanXRQr2_Chr04g0157301,HanXRQr2_Chr16g0739081,HanXRQr2_Chr11g0497231,HanXRQr2_Chr08g0330041,HanXRQr2…	upload_1	+	493	4	GO:0006397	mRNA processing	Group 0	Helianthus annuus	bp
113	5.19241	21.7625	6.58075e-46	Os03g0723000,Os06g0566100,Os06g0226700,Os08g0564800,Os08g0224200,Os07g0188000,Os05g0389700,Os06g0562700,Os03g0733600,Os03g0782500,Os02g0672100,Os03g0324300,Os04g0671900,Os06g0677800,Os09g0481700,Os06g0657500,Os08g0520550,Os02g0182100,Os11g0207100,Os06g0126000,Os07g0584500,Os11g0601700,Os02g0713700,Os12g0465700,Os01g0393100,Os01g0859500,Os02g0813800,Os02g0725700,Os01g0104500,Os04g0127800,Os04g0608…	upload_1	+	2346	4	GO:0010468	regulation of gene expression	Group 6	Oryza sativa	bp
113	5.142	21.9759	1.73262e-45	Os03g0723000,Os06g0566100,Os06g0226700,Os08g0564800,Os08g0224200,Os07g0188000,Os05g0389700,Os06g0562700,Os03g0733600,Os03g0782500,Os02g0672100,Os03g0324300,Os04g0671900,Os06g0677800,Os09g0481700,Os06g0657500,Os08g0520550,Os02g0182100,Os11g0207100,Os06g0126000,Os07g0584500,Os11g0601700,Os02g0713700,Os12g0465700,Os01g0393100,Os01g0859500,Os02g0813800,Os02g0725700,Os01g0104500,Os04g0127800,Os04g0608…	upload_1	+	2369	7	GO:0009889	regulation of biosynthetic process	Group 6	Oryza sativa	bp
114	4.88054	23.3581	1.06006e-43	Os03g0723000,Os06g0566100,Os06g0226700,Os08g0564800,Os08g0224200,Os07g0188000,Os05g0389700,Os06g0562700,Os03g0733600,Os03g0782500,Os02g0672100,Os03g0324300,Os04g0671900,Os06g0677800,Os09g0481700,Os06g0657500,Os08g0520550,Os02g0182100,Os11g0207100,Os06g0126000,Os07g0584500,Os11g0601700,Os02g0713700,Os12g0465700,Os01g0393100,Os01g0859500,Os02g0813800,Os02g0725700,Os01g0104500,Os04g0127800,Os04g0608…	upload_1	+	2518	7	GO:0031323	regulation of cellular metabolic process	Group 6	Oryza sativa	bp
100	4.66667	21.4286	7.41031e-36	Os03g0723000,Os06g0226700,Os08g0564800,Os08g0224200,Os05g0389700,Os06g0562700,Os03g0733600,Os03g0782500,Os02g0672100,Os03g0324300,Os04g0671900,Os06g0677800,Os09g0481700,Os06g0657500,Os08g0520550,Os02g0182100,Os11g0207100,Os06g0126000,Os07g0584500,Os11g0601700,Os02g0713700,Os12g0465700,Os01g0393100,Os01g0859500,Os02g0813800,Os02g0725700,Os01g0104500,Os04g0127800,Os04g0608800,Os03g0413000,Os08g0556…	upload_1	+	2310	8	GO:0051171	regulation of nitrogen compound metabolic process	Group 6	Oryza sativa	bp
100	4.61868	21.6512	1.78791e-35	Os03g0723000,Os06g0226700,Os08g0564800,Os08g0224200,Os05g0389700,Os06g0562700,Os03g0733600,Os03g0782500,Os02g0672100,Os03g0324300,Os04g0671900,Os06g0677800,Os09g0481700,Os06g0657500,Os08g0520550,Os02g0182100,Os11g0207100,Os06g0126000,Os07g0584500,Os11g0601700,Os02g0713700,Os12g0465700,Os01g0393100,Os01g0859500,Os02g0813800,Os02g0725700,Os01g0104500,Os04g0127800,Os04g0608800,Os03g0413000,Os08g0556…	upload_1	+	2334	8	GO:0080090	regulation of primary metabolic process	Group 6	Oryza sativa	bp
73	4.088	17.8571	1.78806e-21	Os03g0723000,Os06g0226700,Os08g0564800,Os04g0471000,Os05g0389700,Os06g0702600,Os11g0521900,Os06g0562700,Os03g0733600,Os03g0782500,Os02g0672100,Os03g0324300,Os04g0671900,Os06g0677800,Os08g0101000,Os09g0481700,Os01g0213800,Os10g0580300,Os06g0657500,Os06g0166100,Os03g0193000,Os08g0520550,Os02g0182100,Os02g0747400,Os11g0207100,Os06g0126000,Os02g0137450,Os11g0127000,Os04g0393200,Os11g0601700,Os02g0713…	upload_1	+	1925	2	GO:0006355	regulation of DNA-templated transcription	Group 12	Oryza sativa	bp
12	32.34	0.371058	2.94782e-12	Os06g0724100,Os05g0549000,Os01g0694900,Os02g0175700,Os02g0803300,Os04g0129500,Os03g0275500,Os02g0105100,Os07g0657200,Os06g0175500,Os12g0430000,Os07g0573300	upload_1	+	40	1	GO:0006900	vesicle budding from membrane	Group 7	Oryza sativa	bp
22	7.2526	3.0334	1.43377e-09	Os02g0510300,Os04g0636000,Os04g0636700,Os09g0476100,Os03g0210400,Os03g0794800,Os12g0126800,Os08g0416400,Os08g0379000,Os10g0503700,Os03g0263500,Os01g0872700,Os11g0130100,Os02g0245000,Os05g0513300,Os01g0595100,Os02g0266100,Os08g0490300,Os06g0677700,Os04g0533000,Os02g0641800,Os01g0951000	upload_1	+	327	4	GO:0006397	mRNA processing	Group 0	Oryza sativa	bp
121	4.16607	29.0442	3.32678e-40	PRUPE_6G027500,PRUPE_6G002200,PRUPE_3G186200,PRUPE_6G027900,PRUPE_1G245500,PRUPE_3G048600,PRUPE_2G138400,PRUPE_1G454900,PRUPE_4G171100,PRUPE_1G434500,PRUPE_4G085900,PRUPE_2G134600,PRUPE_3G037300,PRUPE_8G115800,PRUPE_2G253000,PRUPE_2G299400,PRUPE_7G001400,PRUPE_5G242100,PRUPE_5G187800,PRUPE_5G221700,PRUPE_6G254900,PRUPE_8G158400,PRUPE_6G041400,PRUPE_1G414200,PRUPE_1G269200,PRUPE_8G026300,PRUPE_2G1…	upload_1	+	1919	1	GO:0010468	regulation of gene expression	Group 5	Prunus persica	bp
121	4.11885	29.3771	1.07603e-39	PRUPE_6G027500,PRUPE_6G002200,PRUPE_3G186200,PRUPE_6G027900,PRUPE_1G245500,PRUPE_3G048600,PRUPE_2G138400,PRUPE_1G454900,PRUPE_4G171100,PRUPE_1G434500,PRUPE_4G085900,PRUPE_2G134600,PRUPE_3G037300,PRUPE_8G115800,PRUPE_2G253000,PRUPE_2G299400,PRUPE_7G001400,PRUPE_5G242100,PRUPE_5G187800,PRUPE_5G221700,PRUPE_6G254900,PRUPE_8G158400,PRUPE_6G041400,PRUPE_1G414200,PRUPE_1G269200,PRUPE_8G026300,PRUPE_2G1…	upload_1	+	1941	4	GO:0009889	regulation of biosynthetic process	Group 5	Prunus persica	bp
123	3.90713	31.4809	4.22433e-38	PRUPE_6G027500,PRUPE_6G002200,PRUPE_3G186200,PRUPE_6G027900,PRUPE_1G245500,PRUPE_3G048600,PRUPE_2G138400,PRUPE_1G454900,PRUPE_4G171100,PRUPE_1G434500,PRUPE_4G085900,PRUPE_2G134600,PRUPE_3G037300,PRUPE_8G115800,PRUPE_2G253000,PRUPE_2G299400,PRUPE_7G001400,PRUPE_5G242100,PRUPE_5G187800,PRUPE_5G221700,PRUPE_6G254900,PRUPE_8G158400,PRUPE_6G041400,PRUPE_1G414200,PRUPE_1G269200,PRUPE_8G026300,PRUPE_2G1…	upload_1	+	2080	4	GO:0031323	regulation of cellular metabolic process	Group 5	Prunus persica	bp
107	3.68981	28.9988	4.66182e-30	PRUPE_6G027500,PRUPE_6G002200,PRUPE_3G186200,PRUPE_6G027900,PRUPE_7G239500,PRUPE_1G245500,PRUPE_3G048600,PRUPE_2G138400,PRUPE_1G454900,PRUPE_4G171100,PRUPE_1G434500,PRUPE_4G085900,PRUPE_2G134600,PRUPE_3G037300,PRUPE_2G253000,PRUPE_2G299400,PRUPE_7G001400,PRUPE_5G242100,PRUPE_5G187800,PRUPE_6G254900,PRUPE_8G158400,PRUPE_6G041400,PRUPE_1G269200,PRUPE_8G026300,PRUPE_2G195600,PRUPE_2G110900,PRUPE_5G0…	upload_1	+	1916	3	GO:0051171	regulation of nitrogen compound metabolic process	Group 5	Prunus persica	bp
107	3.65547	29.2712	1.05287e-29	PRUPE_6G027500,PRUPE_6G002200,PRUPE_3G186200,PRUPE_6G027900,PRUPE_7G239500,PRUPE_1G245500,PRUPE_3G048600,PRUPE_2G138400,PRUPE_1G454900,PRUPE_4G171100,PRUPE_1G434500,PRUPE_4G085900,PRUPE_2G134600,PRUPE_3G037300,PRUPE_2G253000,PRUPE_2G299400,PRUPE_7G001400,PRUPE_5G242100,PRUPE_5G187800,PRUPE_6G254900,PRUPE_8G158400,PRUPE_6G041400,PRUPE_1G269200,PRUPE_8G026300,PRUPE_2G195600,PRUPE_2G110900,PRUPE_5G0…	upload_1	+	1934	3	GO:0080090	regulation of primary metabolic process	Group 5	Prunus persica	bp
88	3.62715	24.2615	2.70122e-23	PRUPE_6G027500,PRUPE_3G186200,PRUPE_2G329500,PRUPE_6G027900,PRUPE_1G245500,PRUPE_6G111000,PRUPE_1G152500,PRUPE_3G048600,PRUPE_2G138400,PRUPE_1G454900,PRUPE_4G171100,PRUPE_1G434500,PRUPE_4G085900,PRUPE_8G037900,PRUPE_1G341100,PRUPE_2G134600,PRUPE_3G037300,PRUPE_2G253000,PRUPE_4G050200,PRUPE_1G576500,PRUPE_2G299400,PRUPE_7G001400,PRUPE_5G242100,PRUPE_5G187800,PRUPE_3G305400,PRUPE_8G209100,PRUPE_2G1…	upload_1	+	1603	2	GO:0006355	regulation of DNA-templated transcription	Group 9	Prunus persica	bp
30	5.88176	5.10051	1.53804e-11	PRUPE_1G574100,PRUPE_6G350000,PRUPE_7G025900,PRUPE_6G342400,PRUPE_8G251800,PRUPE_6G178300,PRUPE_1G419400,PRUPE_4G211700,PRUPE_8G119500,PRUPE_4G089500,PRUPE_1G077400,PRUPE_1G440700,PRUPE_3G073300,PRUPE_7G125300,PRUPE_5G221700,PRUPE_4G074100,PRUPE_1G254700,PRUPE_8G045900,PRUPE_8G150300,PRUPE_8G215900,PRUPE_3G309500,PRUPE_4G022900,PRUPE_1G240200,PRUPE_1G367600,PRUPE_4G242800,PRUPE_5G168200,PRUPE_1G5…	upload_1	+	337	4	GO:0006397	mRNA processing	Group 0	Prunus persica	bp
11	22.0239	0.499457	2.17949e-09	PRUPE_1G099900,PRUPE_7G249200,PRUPE_2G024600,PRUPE_1G336100,PRUPE_1G362200,PRUPE_1G330300,PRUPE_6G306800,PRUPE_1G056500,PRUPE_5G070400,PRUPE_1G075800,PRUPE_1G340700	upload_1	+	33	2	GO:0006900	vesicle budding from membrane	Group 1	Prunus persica	bp
56	2.49496	22.4453	6.54844e-07	PRUPE_4G140400,PRUPE_6G342400,PRUPE_6G178300,PRUPE_4G089500,PRUPE_1G077400,PRUPE_1G440700,PRUPE_5G242100,PRUPE_5G221700,PRUPE_4G074100,PRUPE_5G049500,PRUPE_3G042400,PRUPE_4G022900,PRUPE_3G233000,PRUPE_1G240200,PRUPE_8G043900,PRUPE_1G367600,PRUPE_4G168400,PRUPE_5G128200,PRUPE_3G059100,PRUPE_4G168200,PRUPE_4G242800,PRUPE_1G533200,PRUPE_6G032100,PRUPE_2G275100,PRUPE_1G574100,PRUPE_6G350000,PRUPE_3G1…	upload_1	+	1483	6	GO:0016070	RNA metabolic process	Group 0	Prunus persica	bp
64	4.99759	12.8062	1.90409e-23	Solyc10g006050,Solyc04g008610,Solyc01g094800,Solyc03g007320,Solyc06g073630,Solyc06g059760,Solyc06g072300,Solyc01g090480,Solyc01g111275,Solyc08g077750,Solyc06g074120,Solyc03g110860,Solyc02g070240,Solyc12g095960,Solyc12g017260,Solyc12g070100,Solyc03g093350,Solyc06g084000,Solyc03g026190,Solyc02g079040,Solyc01g008120,Solyc03g098280,Solyc04g054685,Solyc02g083900,Solyc08g077420,Solyc10g079460,Solyc07g0…	upload_1	+	1141	7	GO:0009889	regulation of biosynthetic process	Group 1	Solanum lycopersicum	bp
63	4.99836	12.6041	4.89995e-23	Solyc10g006050,Solyc04g008610,Solyc01g094800,Solyc03g007320,Solyc06g073630,Solyc06g059760,Solyc06g072300,Solyc01g090480,Solyc01g111275,Solyc08g077750,Solyc06g074120,Solyc03g110860,Solyc02g070240,Solyc12g095960,Solyc12g017260,Solyc12g070100,Solyc03g093350,Solyc06g084000,Solyc03g026190,Solyc01g008120,Solyc03g098280,Solyc04g054685,Solyc02g083900,Solyc08g077420,Solyc10g079460,Solyc07g065950,Solyc11g0…	upload_1	+	1123	4	GO:0010468	regulation of gene expression	Group 1	Solanum lycopersicum	bp
65	4.61462	14.0857	6.00373e-22	Solyc10g006050,Solyc04g008610,Solyc01g094800,Solyc03g007320,Solyc06g073630,Solyc06g059760,Solyc06g072300,Solyc01g090480,Solyc01g111275,Solyc08g077750,Solyc06g074120,Solyc03g110860,Solyc02g070240,Solyc12g095960,Solyc12g017260,Solyc12g070100,Solyc03g093350,Solyc06g084000,Solyc03g026190,Solyc02g079040,Solyc01g008120,Solyc03g098280,Solyc04g054685,Solyc02g083900,Solyc08g077420,Solyc10g079460,Solyc07g0…	upload_1	+	1255	7	GO:0031323	regulation of cellular metabolic process	Group 1	Solanum lycopersicum	bp
47	3.79999	12.3684	6.26966e-12	Solyc10g006050,Solyc10g079050,Solyc06g075590,Solyc04g008610,Solyc07g005400,Solyc01g094800,Solyc03g007320,Solyc06g083930,Solyc01g079870,Solyc06g073630,Solyc06g059760,Solyc01g111275,Solyc10g074680,Solyc03g118800,Solyc06g074120,Solyc03g110860,Solyc02g070240,Solyc12g017260,Solyc12g070100,Solyc03g093350,Solyc11g072940,Solyc12g019860,Solyc12g010170,Solyc02g021760,Solyc01g007070,Solyc03g026190,Solyc03g1…	upload_1	+	1102	8	GO:0051171	regulation of nitrogen compound metabolic process	Group 1	Solanum lycopersicum	bp
47	3.76582	12.4807	8.75597e-12	Solyc10g006050,Solyc10g079050,Solyc06g075590,Solyc04g008610,Solyc07g005400,Solyc01g094800,Solyc03g007320,Solyc06g083930,Solyc01g079870,Solyc06g073630,Solyc06g059760,Solyc01g111275,Solyc10g074680,Solyc03g118800,Solyc06g074120,Solyc03g110860,Solyc02g070240,Solyc12g017260,Solyc12g070100,Solyc03g093350,Solyc11g072940,Solyc12g019860,Solyc12g010170,Solyc02g021760,Solyc01g007070,Solyc03g026190,Solyc03g1…	upload_1	+	1112	8	GO:0080090	regulation of primary metabolic process	Group 1	Solanum lycopersicum	bp
15	6.85367	2.18861	7.81158e-06	Solyc04g054410,Solyc07g022760,Solyc06g008860,Solyc02g071240,Solyc02g070240,Solyc07g065520,Solyc07g065510,Solyc09g008470,Solyc11g044340,Solyc02g021760,Solyc07g008880,Solyc05g049950,Solyc08g067040,Solyc09g064590,Solyc11g012740	upload_1	+	195	4	GO:0006397	mRNA processing	Group 0	Solanum lycopersicum	bp
31	3.23423	9.58499	1.52719e-05	Solyc06g075590,Solyc05g056210,Solyc04g054410,Solyc07g022760,Solyc08g077750,Solyc02g079210,Solyc02g070240,Solyc07g065520,Solyc12g017260,Solyc11g072940,Solyc12g019860,Solyc03g122020,Solyc11g044340,Solyc02g021760,Solyc07g008880,Solyc05g049950,Solyc12g014230,Solyc10g007190,Solyc08g067040,Solyc09g064590,Solyc06g051790,Solyc04g078050,Solyc06g008860,Solyc08g077420,Solyc02g071240,Solyc07g065950,Solyc07g0…	upload_1	+	854	6	GO:0016070	RNA metabolic process	Group 0	Solanum lycopersicum	bp
31	3.1566	9.82068	2.65354e-05	Solyc10g079050,Solyc04g008610,Solyc07g005400,Solyc01g094800,Solyc06g083930,Solyc01g079870,Solyc06g073630,Solyc06g059760,Solyc10g074680,Solyc06g074120,Solyc03g110860,Solyc12g070100,Solyc12g010170,Solyc01g007070,Solyc03g026190,Solyc03g118310,Solyc09g066270,Solyc01g008120,Solyc04g054685,Solyc06g059750,Solyc02g083900,Solyc04g056280,Solyc11g020320,Solyc10g079460,Solyc04g078770,Solyc11g020660,Solyc06g0…	upload_1	+	875	2	GO:0006355	regulation of DNA-templated transcription	Group 6	Solanum lycopersicum	bp
7	15.9919	0.437722	0.000274298	Solyc07g007820,Solyc04g081750,Solyc12g006000,Solyc06g084210,Solyc01g088020,Solyc02g062000,Solyc02g082220	upload_1	+	39	0	GO:0006900	vesicle budding from membrane	Group 5	Solanum lycopersicum	bp
42	2.58403	16.2537	2.03776e-05	SORBI_3002G299200,SORBI_3001G230500,SORBI_3001G201500,SORBI_3001G201400,SORBI_3001G498200,SORBI_3002G293000,SORBI_3008G169400,SORBI_3002G047000,SORBI_3001G109100,SORBI_3001G378900,SORBI_3008G093200,SORBI_3009G177500,SORBI_3002G355300,SORBI_3002G045600,SORBI_3002G309600,SORBI_3001G101700,SORBI_3001G090500,SORBI_3009G003700,SORBI_3001G472600,SORBI_3002G067600,SORBI_3002G390400,SORBI_3001G338700,SOR…	upload_1	+	2637	1	GO:0010468	regulation of gene expression	Group 0	Sorghum bicolor	bp
42	2.55784	16.4201	2.72846e-05	SORBI_3002G299200,SORBI_3001G230500,SORBI_3001G201500,SORBI_3001G201400,SORBI_3001G498200,SORBI_3002G293000,SORBI_3008G169400,SORBI_3002G047000,SORBI_3001G109100,SORBI_3001G378900,SORBI_3008G093200,SORBI_3009G177500,SORBI_3002G355300,SORBI_3002G045600,SORBI_3002G309600,SORBI_3001G101700,SORBI_3001G090500,SORBI_3009G003700,SORBI_3001G472600,SORBI_3002G067600,SORBI_3002G390400,SORBI_3001G338700,SOR…	upload_1	+	2664	4	GO:0009889	regulation of biosynthetic process	Group 0	Sorghum bicolor	bp
42	2.42754	17.3015	0.00014493	SORBI_3002G299200,SORBI_3001G230500,SORBI_3001G201500,SORBI_3001G201400,SORBI_3001G498200,SORBI_3002G293000,SORBI_3008G169400,SORBI_3002G047000,SORBI_3001G109100,SORBI_3001G378900,SORBI_3008G093200,SORBI_3009G177500,SORBI_3002G355300,SORBI_3002G045600,SORBI_3002G309600,SORBI_3001G101700,SORBI_3001G090500,SORBI_3009G003700,SORBI_3001G472600,SORBI_3002G067600,SORBI_3002G390400,SORBI_3001G338700,SOR…	upload_1	+	2807	4	GO:0031323	regulation of cellular metabolic process	Group 0	Sorghum bicolor	bp
37	2.32041	15.9455	0.00261017	SORBI_3001G230500,SORBI_3001G201500,SORBI_3001G201400,SORBI_3001G498200,SORBI_3002G293000,SORBI_3008G169400,SORBI_3002G047000,SORBI_3001G109100,SORBI_3001G378900,SORBI_3008G093200,SORBI_3009G177500,SORBI_3002G355300,SORBI_3002G045600,SORBI_3001G101700,SORBI_3001G090500,SORBI_3001G472600,SORBI_3002G067600,SORBI_3001G338700,SORBI_3001G260500,SORBI_3002G369800,SORBI_3009G125000,SORBI_3002G357800,SOR…	upload_1	+	2587	3	GO:0051171	regulation of nitrogen compound metabolic process	Group 0	Sorghum bicolor	bp
37	2.29644	16.1119	0.00494811	SORBI_3001G230500,SORBI_3001G201500,SORBI_3001G201400,SORBI_3001G498200,SORBI_3002G293000,SORBI_3008G169400,SORBI_3002G047000,SORBI_3001G109100,SORBI_3001G378900,SORBI_3008G093200,SORBI_3009G177500,SORBI_3002G355300,SORBI_3002G045600,SORBI_3001G101700,SORBI_3001G090500,SORBI_3001G472600,SORBI_3002G067600,SORBI_3001G338700,SORBI_3001G260500,SORBI_3002G369800,SORBI_3009G125000,SORBI_3002G357800,SOR…	upload_1	+	2614	3	GO:0080090	regulation of primary metabolic process	Group 0	Sorghum bicolor	bp
231	3.61829	63.8422	6.13493e-64	TraesCS4A02G039400,TraesCS7B02G363100,TraesCS2D02G150900,TraesCS7B02G121800,TraesCS4B02G229100,TraesCS2D02G366700,TraesCS1B02G314900,TraesCS3B02G415500,TraesCS7A02G461700,TraesCS3A02G116800,TraesCS7B02G460900,TraesCS5D02G335200,TraesCS2B02G175500,TraesCS2A02G281500,TraesCS7B02G177500,TraesCS7B02G047100,TraesCS6A02G301900,TraesCS1B02G189900,TraesCS1B02G325000,TraesCS1B02G462600,TraesCS7A02G214700,…	upload_1	+	7342	4	GO:0010468	regulation of gene expression	Group 8	Triticum aestivum	bp
231	3.59577	64.2422	1.93086e-63	TraesCS4A02G039400,TraesCS7B02G363100,TraesCS2D02G150900,TraesCS7B02G121800,TraesCS4B02G229100,TraesCS2D02G366700,TraesCS1B02G314900,TraesCS3B02G415500,TraesCS7A02G461700,TraesCS3A02G116800,TraesCS7B02G460900,TraesCS5D02G335200,TraesCS2B02G175500,TraesCS2A02G281500,TraesCS7B02G177500,TraesCS7B02G047100,TraesCS6A02G301900,TraesCS1B02G189900,TraesCS1B02G325000,TraesCS1B02G462600,TraesCS7A02G214700,…	upload_1	+	7388	7	GO:0009889	regulation of biosynthetic process	Group 8	Triticum aestivum	bp
231	3.42604	67.4248	1.27742e-59	TraesCS4A02G039400,TraesCS7B02G363100,TraesCS2D02G150900,TraesCS7B02G121800,TraesCS4B02G229100,TraesCS2D02G366700,TraesCS1B02G314900,TraesCS3B02G415500,TraesCS7A02G461700,TraesCS3A02G116800,TraesCS7B02G460900,TraesCS5D02G335200,TraesCS2B02G175500,TraesCS2A02G281500,TraesCS7B02G177500,TraesCS7B02G047100,TraesCS6A02G301900,TraesCS1B02G189900,TraesCS1B02G325000,TraesCS1B02G462600,TraesCS7A02G214700,…	upload_1	+	7754	7	GO:0031323	regulation of cellular metabolic process	Group 8	Triticum aestivum	bp
194	3.11381	62.3031	1.36165e-42	TraesCS4A02G039400,TraesCS7B02G363100,TraesCS2D02G150900,TraesCS7B02G121800,TraesCS4B02G229100,TraesCS2D02G366700,TraesCS1B02G314900,TraesCS7A02G461700,TraesCS7B02G460900,TraesCS5D02G335200,TraesCS2A02G281500,TraesCS7B02G177500,TraesCS7B02G047100,TraesCS6A02G301900,TraesCS1B02G189900,TraesCS1B02G462600,TraesCS7A02G214700,TraesCS2A02G311900,TraesCS3B02G391100,TraesCS2A02G554300,TraesCS3A02G358100,…	upload_1	+	7165	8	GO:0051171	regulation of nitrogen compound metabolic process	Group 8	Triticum aestivum	bp
194	3.09609	62.6597	3.10023e-42	TraesCS4A02G039400,TraesCS7B02G363100,TraesCS2D02G150900,TraesCS7B02G121800,TraesCS4B02G229100,TraesCS2D02G366700,TraesCS1B02G314900,TraesCS7A02G461700,TraesCS7B02G460900,TraesCS5D02G335200,TraesCS2A02G281500,TraesCS7B02G177500,TraesCS7B02G047100,TraesCS6A02G301900,TraesCS1B02G189900,TraesCS1B02G462600,TraesCS7A02G214700,TraesCS2A02G311900,TraesCS3B02G391100,TraesCS2A02G554300,TraesCS3A02G358100,…	upload_1	+	7206	8	GO:0080090	regulation of primary metabolic process	Group 8	Triticum aestivum	bp
161	2.97675	54.0859	4.68854e-32	TraesCS4A02G211800,TraesCS5B02G568500,TraesCS5D02G386500,TraesCS1A02G304400,TraesCS5A02G124600,TraesCS7B02G363100,TraesCS2D02G150900,TraesCS7B02G121800,TraesCS5A02G376500,TraesCS4B02G229100,TraesCS5D02G303200,TraesCS1B02G314900,TraesCS2D02G400300,TraesCS7A02G461700,TraesCS2D02G180700,TraesCS6D02G268000,TraesCS7B02G460900,TraesCS6A02G418900,TraesCS3A02G532000,TraesCS2A02G281500,TraesCS7B02G177500,…	upload_1	+	6220	2	GO:0006355	regulation of DNA-templated transcription	Group 19	Triticum aestivum	bp
30	27.6005	1.08694	6.14692e-31	TraesCS6B02G026100,TraesCS7D02G414100,TraesCS6D02G354100,TraesCS5B02G111600,TraesCS3A02G258900,TraesCS4B02G106800,TraesCS2D02G203300,TraesCS6A02G019400,TraesCS2B02G156400,TraesCS2D02G135000,TraesCS5A02G106900,TraesCS1A02G369700,TraesCS2B02G223000,TraesCS2A02G012200,TraesCS2A02G184400,TraesCS7A02G490500,TraesCS7B02G322300,TraesCS2A02G132900,TraesCS7A02G421900,TraesCS7D02G012000,TraesCS3B02G292000,…	upload_1	+	125	1	GO:0006900	vesicle budding from membrane	Group 1	Triticum aestivum	bp
57	4.97732	11.452	2.16388e-19	TraesCS5A02G497000,TraesCS7D02G338200,TraesCS7A02G553100,TraesCS5A02G106900,TraesCS4B02G324500,TraesCS2A02G184400,TraesCS7B02G322300,TraesCS4B02G136100,TraesCS5B02G416500,TraesCS7D02G012000,TraesCS3A02G154000,TraesCS6D02G359900,TraesCS7A02G138400,TraesCS4D02G103700,TraesCS7D02G539600,TraesCS7D02G476900,TraesCS1D02G150400,TraesCS7B02G040500,TraesCS3D02G259000,TraesCS2B02G008900,TraesCS6B02G026100,…	upload_1	+	1317	2	GO:0016192	vesicle-mediated transport	Group 1	Triticum aestivum	bp
43	5.81776	7.39116	1.35285e-16	TraesCS5A02G101800,TraesCS2B02G088500,TraesCS3D02G510100,TraesCS7B02G199500,TraesCS7B02G363200,TraesCS1D02G335800,TraesCS6B02G045800,TraesCS6D02G037400,TraesCS6B02G040400,TraesCS2D02G248300,TraesCS1D02G313700,TraesCS1A02G313200,TraesCS2A02G528600,TraesCS6A02G032600,TraesCS3D02G216000,TraesCS3B02G415500,TraesCS7D02G345400,TraesCS7A02G461800,TraesCS5D02G150900,TraesCS5B02G139700,TraesCS2A02G073800,…	upload_1	+	850	4	GO:0006397	mRNA processing	Group 7	Triticum aestivum	bp
100	2.76448	36.1732	2.53777e-16	TraesCS6B02G133100,TraesCS1A02G304400,TraesCS4A02G203900,TraesCS3B02G012200,TraesCS6B02G278300,TraesCS2D02G248300,TraesCS6B02G281300,TraesCS7A02G262500,TraesCS5D02G303200,TraesCS7D02G026600,TraesCS1B02G314900,TraesCS1A02G107900,TraesCS3B02G415500,TraesCS2A02G558100,TraesCS2A02G073800,TraesCS5D02G259900,TraesCS6A02G418900,TraesCS5D02G335200,TraesCS3D02G364400,TraesCS2A02G243500,TraesCS5D02G498900,…	upload_1	+	4160	6	GO:0016070	RNA metabolic process	Group 7	Triticum aestivum	bp
88	2.95826	29.7472	5.20507e-17	HORVU.MOREX.r3.2HG0114260,HORVU.MOREX.r3.2HG0187760,HORVU.MOREX.r3.6HG0543700,HORVU.MOREX.r3.6HG0628510,HORVU.MOREX.r3.2HG0188770,HORVU.MOREX.r3.7HG0717640,HORVU.MOREX.r3.3HG0302780,HORVU.MOREX.r3.2HG0208340,HORVU.MOREX.r3.5HG0517800,HORVU.MOREX.r3.6HG0613620,HORVU.MOREX.r3.5HG0454540,HORVU.MOREX.r3.5HG0495490,HORVU.MOREX.r3.7HG0650260,HORVU.MOREX.r3.6HG0598620,HORVU.MOREX.r3.5HG0515900,HORVU.MOR…	upload_1	+	2059	3	GO:0010468	regulation of gene expression	Group 3	Hordeum vulgare	bp
88	2.94681	29.8628	6.67414e-17	HORVU.MOREX.r3.2HG0114260,HORVU.MOREX.r3.2HG0187760,HORVU.MOREX.r3.6HG0543700,HORVU.MOREX.r3.6HG0628510,HORVU.MOREX.r3.2HG0188770,HORVU.MOREX.r3.7HG0717640,HORVU.MOREX.r3.3HG0302780,HORVU.MOREX.r3.2HG0208340,HORVU.MOREX.r3.5HG0517800,HORVU.MOREX.r3.6HG0613620,HORVU.MOREX.r3.5HG0454540,HORVU.MOREX.r3.5HG0495490,HORVU.MOREX.r3.7HG0650260,HORVU.MOREX.r3.6HG0598620,HORVU.MOREX.r3.5HG0515900,HORVU.MOR…	upload_1	+	2067	6	GO:0009889	regulation of biosynthetic process	Group 3	Hordeum vulgare	bp
88	2.88676	30.484	2.47992e-16	HORVU.MOREX.r3.2HG0114260,HORVU.MOREX.r3.2HG0187760,HORVU.MOREX.r3.6HG0543700,HORVU.MOREX.r3.6HG0628510,HORVU.MOREX.r3.2HG0188770,HORVU.MOREX.r3.7HG0717640,HORVU.MOREX.r3.3HG0302780,HORVU.MOREX.r3.2HG0208340,HORVU.MOREX.r3.5HG0517800,HORVU.MOREX.r3.6HG0613620,HORVU.MOREX.r3.5HG0454540,HORVU.MOREX.r3.5HG0495490,HORVU.MOREX.r3.7HG0650260,HORVU.MOREX.r3.6HG0598620,HORVU.MOREX.r3.5HG0515900,HORVU.MOR…	upload_1	+	2110	3	GO:0031323	regulation of cellular metabolic process	Group 3	Hordeum vulgare	bp
80	2.90521	27.5367	9.92638e-15	HORVU.MOREX.r3.2HG0114260,HORVU.MOREX.r3.6HG0543700,HORVU.MOREX.r3.6HG0628510,HORVU.MOREX.r3.2HG0188770,HORVU.MOREX.r3.7HG0717640,HORVU.MOREX.r3.3HG0302780,HORVU.MOREX.r3.2HG0208340,HORVU.MOREX.r3.5HG0517800,HORVU.MOREX.r3.6HG0613620,HORVU.MOREX.r3.5HG0454540,HORVU.MOREX.r3.5HG0495490,HORVU.MOREX.r3.7HG0650260,HORVU.MOREX.r3.6HG0598620,HORVU.MOREX.r3.5HG0515900,HORVU.MOREX.r3.7HG0659910,HORVU.MOR…	upload_1	+	1906	4	GO:0051171	regulation of nitrogen compound metabolic process	Group 3	Hordeum vulgare	bp
80	2.88854	27.6957	1.3818e-14	HORVU.MOREX.r3.2HG0114260,HORVU.MOREX.r3.6HG0543700,HORVU.MOREX.r3.6HG0628510,HORVU.MOREX.r3.2HG0188770,HORVU.MOREX.r3.7HG0717640,HORVU.MOREX.r3.3HG0302780,HORVU.MOREX.r3.2HG0208340,HORVU.MOREX.r3.5HG0517800,HORVU.MOREX.r3.6HG0613620,HORVU.MOREX.r3.5HG0454540,HORVU.MOREX.r3.5HG0495490,HORVU.MOREX.r3.7HG0650260,HORVU.MOREX.r3.6HG0598620,HORVU.MOREX.r3.5HG0515900,HORVU.MOREX.r3.7HG0659910,HORVU.MOR…	upload_1	+	1917	4	GO:0080090	regulation of primary metabolic process	Group 3	Hordeum vulgare	bp
68	2.69727	25.2107	1.39731e-10	HORVU.MOREX.r3.2HG0114260,HORVU.MOREX.r3.6HG0543700,HORVU.MOREX.r3.6HG0628510,HORVU.MOREX.r3.2HG0188770,HORVU.MOREX.r3.7HG0717640,HORVU.MOREX.r3.3HG0302780,HORVU.MOREX.r3.2HG0208340,HORVU.MOREX.r3.6HG0613620,HORVU.MOREX.r3.5HG0454540,HORVU.MOREX.r3.5HG0495490,HORVU.MOREX.r3.7HG0650260,HORVU.MOREX.r3.5HG0515900,HORVU.MOREX.r3.7HG0659910,HORVU.MOREX.r3.2HG0126410,HORVU.MOREX.r3.3HG0311460,HORVU.MOR…	upload_1	+	1745	0	GO:0006355	regulation of DNA-templated transcription	Group 6	Hordeum vulgare	bp
19	4.47318	4.24754	8.89424e-05	HORVU.MOREX.r3.4HG0345610,HORVU.MOREX.r3.6HG0541510,HORVU.MOREX.r3.3HG0282150,HORVU.MOREX.r3.1HG0071420,HORVU.MOREX.r3.2HG0117400,HORVU.MOREX.r3.3HG0304540,HORVU.MOREX.r3.7HG0739300,HORVU.MOREX.r3.5HG0514520,HORVU.MOREX.r3.1HG0079130,HORVU.MOREX.r3.4HG0354730,HORVU.MOREX.r3.7HG0657330,HORVU.MOREX.r3.7HG0710920,HORVU.MOREX.r3.3HG0248860,HORVU.MOREX.r3.2HG0096910,HORVU.MOREX.r3.7HG0635820,HORVU.MOR…	upload_1	+	294	3	GO:0016192	vesicle-mediated transport	Group 1	Hordeum vulgare	bp
16	4.77356	3.3518	0.000400128	HORVU.MOREX.r3.5HG0447900,HORVU.MOREX.r3.7HG0692740,HORVU.MOREX.r3.4HG0390010,HORVU.MOREX.r3.5HG0518240,HORVU.MOREX.r3.3HG0323810,HORVU.MOREX.r3.1HG0010470,HORVU.MOREX.r3.3HG0269660,HORVU.MOREX.r3.1HG0077730,HORVU.MOREX.r3.6HG0543110,HORVU.MOREX.r3.6HG0584710,HORVU.MOREX.r3.2HG0106510,HORVU.MOREX.r3.7HG0712870,HORVU.MOREX.r3.3HG0298850,HORVU.MOREX.r3.5HG0495130,HORVU.MOREX.r3.1HG0068890,HORVU.MOR…	upload_1	+	232	0	GO:0006397	mRNA processing	Group 5	Hordeum vulgare	bp
35	2.32048	15.0831	0.00576157	HORVU.MOREX.r3.6HG0600100,HORVU.MOREX.r3.5HG0447900,HORVU.MOREX.r3.6HG0543520,HORVU.MOREX.r3.4HG0390010,HORVU.MOREX.r3.5HG0500220,HORVU.MOREX.r3.3HG0219650,HORVU.MOREX.r3.5HG0516490,HORVU.MOREX.r3.1HG0077730,HORVU.MOREX.r3.6HG0584710,HORVU.MOREX.r3.3HG0309550,HORVU.MOREX.r3.7HG0699250,HORVU.MOREX.r3.7HG0712870,HORVU.MOREX.r3.7HG0732490,HORVU.MOREX.r3.6HG0572590,HORVU.MOREX.r3.6HG0610930,HORVU.MOR…	upload_1	+	1044	2	GO:0016070	RNA metabolic process	Group 5	Hordeum vulgare	bp
