# Supplementary material for: Prion–like Proteins in Plants: Key Regulators of Development and Environmental Adaptation via Phase Separation
Source: Plants (Basel). 2024 Sep 23;13(18):2666. doi: 10.3390/plants13182666 (PMC11435361; doi:10.3390/plants13182666)
Supplement: Supplementary file 1 [file plants-13-02666-s001.zip › S2 Molecular Functions of Plants.xlsx]

## Sheet: Sheet1
Number.in.List	Fold.Enrichment	Expected	pValue	Mapped.IDs	List.Name	Plus.Minus	Number.in.Reference	Term.Level	Term.ID	Term.Label	Group.Name	Species	GOFunc
109	5.57327	19.5576	4.71689e-47	AT3G50370,AT1G58470,AT2G22090,AT1G10170,AT4G01290,AT1G29350,AT1G30460,AT5G66100,AT4G03110,AT3G15000,AT3G13060,AT1G26110,AT3G13460,AT3G13224,AT4G39260,AT2G44710,AT5G43620,AT1G33680,AT3G22330,AT3G15010,AT2G21660,AT3G13990,AT1G48410,AT2G45810,AT1G76460,AT1G54490,AT2G47310,AT5G40490,AT2G29580,AT5G51300,AT3G23450,AT3G58510,AT2G15690,AT4G26650,AT2G45620,AT3G61240,AT2G19380,AT1G20110,AT2G23350,AT2G33410…	upload_1	+	1149	1	GO:0003729	mRNA binding	Group 0	Arabidopsis thaliana	mf
127	4.24896	29.8896	9.60433e-43	AT3G50370,AT1G58470,AT1G14650,AT2G22090,AT1G10170,AT4G01290,AT1G29350,AT1G30460,AT5G66100,AT1G17640,AT4G03110,AT3G15000,AT3G13060,AT1G26110,AT3G13460,AT5G10370,AT3G13224,AT4G39260,AT2G44710,AT5G43620,AT1G33680,AT3G22330,AT3G15010,AT2G21660,AT3G13990,AT1G48410,AT2G45810,AT1G76460,AT1G54490,AT2G47310,AT5G40490,AT2G29580,AT5G51300,AT3G23450,AT1G10390,AT3G58510,AT2G15690,AT4G26650,AT2G45620,AT3G61240…	upload_1	+	1756	2	GO:0003723	RNA binding	Group 0	Arabidopsis thaliana	mf
215	2.15622	99.7115	1.19292e-29	AT4G26750,AT2G22090,AT3G07100,AT3G10070,AT1G26110,AT3G13460,AT5G10370,AT4G28815,AT3G16857,AT5G43620,AT4G11250,AT2G42010,AT5G14170,AT1G75410,AT2G21660,AT1G07705,AT1G01160,AT4G32640,AT4G32760,AT1G54490,AT5G20730,AT4G02640,AT2G10440,AT4G35800,AT2G15690,AT1G55820,AT2G38410,AT2G01600,AT2G45620,AT2G25930,AT2G05520,AT2G46270,AT1G20110,AT4G31200,AT3G10650,AT1G72390,AT2G40620,AT3G56860,AT2G17190,AT5G03150…	upload_1	+	5858	4	GO:0005515	protein binding	Group 2	Arabidopsis thaliana	mf
96	3.05688	31.4045	6.16143e-20	AT3G03460,AT3G04590,AT5G45400,AT1G15780,AT1G10170,AT1G17440,AT2G16485,AT5G61890,AT5G65330,AT3G20640,AT5G62260,AT3G19290,AT3G20840,AT1G25540,AT1G74230,AT5G37415,AT3G10070,AT4G17950,AT4G36590,AT5G60440,AT2G22720,AT5G02030,AT2G20180,AT1G43850,AT3G16857,AT1G79000,AT2G40030,AT4G18960,AT4G11250,AT4G26640,AT4G01120,AT2G35530,AT1G32150,AT1G55970,AT1G30210,AT2G37590,AT3G26730,AT5G07060,AT2G31370,AT1G75410…	upload_1	+	1845	2	GO:0003677	DNA binding	Group 6	Arabidopsis thaliana	mf
93	2.98726	31.1322	1.69562e-18	AT1G62970,AT1G15780,AT1G10170,AT5G61890,AT5G65330,AT2G32370,AT3G20640,AT2G36890,AT3G19290,AT3G20840,AT1G25540,AT5G37415,AT4G36590,AT5G60440,AT5G02030,AT3G47870,AT2G20180,AT1G43850,AT3G16857,AT1G79000,AT4G18960,AT1G51190,AT4G11250,AT4G26640,AT4G01120,AT2G35530,AT5G25220,AT1G32150,AT1G55970,AT1G49190,AT1G30210,AT1G18860,AT2G37590,AT1G30330,AT2G31370,AT1G75410,AT2G28810,AT1G51220,AT1G01160,AT2G32700…	upload_1	+	1829	2	GO:0140110	transcription regulator activity	Group 7	Arabidopsis thaliana	mf
57	0.399799	142.572	1.20429e-17	AT3G05680,AT2G40830,AT1G30460,AT3G58570,AT5G14420,AT2G18470,AT5G10370,AT5G64960,AT5G19080,AT1G79000,AT2G40030,AT2G42010,AT4G13350,AT5G47430,AT3G24550,AT3G06140,AT3G22330,AT3G24870,AT1G10620,AT1G55970,AT1G71410,AT3G01650,AT1G49270,AT1G48410,AT2G45810,AT5G35980,AT3G62200,AT4G35070,AT5G11350,AT1G54490,AT2G46020,AT1G79570,AT4G00660,AT4G35800,AT3G58510,AT4G05150,AT2G39740,AT2G45620,AT1G23540,AT1G75340…	upload_1	-	8376	3	GO:0003824	catalytic activity	Group 9	Arabidopsis thaliana	mf
84	2.93747	28.596	6.5558e-16	AT1G62970,AT1G10170,AT5G61890,AT5G65330,AT2G32370,AT3G20640,AT2G36890,AT3G19290,AT3G20840,AT5G37415,AT4G36590,AT5G60440,AT5G02030,AT3G47870,AT2G20180,AT3G16857,AT4G18960,AT1G51190,AT4G11250,AT4G26640,AT4G01120,AT2G35530,AT5G25220,AT1G32150,AT1G49190,AT1G30210,AT1G18860,AT2G37590,AT1G30330,AT2G31370,AT1G75410,AT2G28810,AT1G51220,AT5G41410,AT4G36920,AT3G10760,AT4G12050,AT5G20730,AT4G02640,AT5G52510…	upload_1	+	1680	1	GO:0003700	DNA-binding transcription factor activity	Group 11	Arabidopsis thaliana	mf
7	18.693	0.374471	9.67668e-05	AT1G66500,AT5G65180,AT1G79730,AT3G26990,AT5G10060,AT2G16485,AT5G43620	upload_1	+	22	2	GO:0001098	basal transcription machinery binding	Group 2	Arabidopsis thaliana	mf
7	9.34651	0.748943	0.0157344	AT3G59290,AT5G57200,AT2G01600,AT2G43160,AT4G25940,AT5G35200,AT1G71410	upload_1	+	44	0	GO:0030276	clathrin binding	Group 8	Arabidopsis thaliana	mf
106	5.38119	19.6982	5.37527e-44	BRADI_3g38990v3,BRADI_2g60300v3,BRADI_1g71630v3,BRADI_3g20460v3,BRADI_2g56440v3,BRADI_3g35870v3,BRADI_4g12200v3,BRADI_1g74700v3,BRADI_3g30250v3,BRADI_2g03947v3,BRADI_5g17270v3,BRADI_1g05970v3,BRADI_3g20700v3,BRADI_3g12880v3,BRADI_1g22160v3,BRADI_2g39410v3,BRADI_2g43760v3,BRADI_1g68446v3,BRADI_3g48637v3,BRADI_4g40040v3,BRADI_1g14320v3,BRADI_3g27920v3,BRADI_3g08380v3,BRADI_3g39090v3,BRADI_1g37200v3…	upload_1	+	1469	2	GO:0003723	RNA binding	Group 0	Brachypodium distachyon	mf
61	8.64845	7.05329	3.00965e-35	BRADI_2g00980v3,BRADI_4g00940v3,BRADI_2g14520v3,BRADI_3g38990v3,BRADI_2g60300v3,BRADI_3g24720v3,BRADI_4g33020v3,BRADI_1g71630v3,BRADI_3g20460v3,BRADI_4g06840v3,BRADI_2g42540v3,BRADI_3g36770v3,BRADI_5g07850v3,BRADI_1g07300v3,BRADI_4g12200v3,BRADI_3g30250v3,BRADI_2g03947v3,BRADI_5g17270v3,BRADI_1g05970v3,BRADI_3g12880v3,BRADI_1g22160v3,BRADI_2g39410v3,BRADI_2g43760v3,BRADI_1g45540v3,BRADI_4g40040v3…	upload_1	+	526	1	GO:0003729	mRNA binding	Group 1	Brachypodium distachyon	mf
64	3.93796	16.2521	1.05942e-17	BRADI_1g60030v3,BRADI_4g25022v3,BRADI_4g35240v3,BRADI_2g37650v3,BRADI_2g54590v3,BRADI_2g56145v3,BRADI_2g37130v3,BRADI_1g31337v3,BRADI_4g24550v3,BRADI_1g23060v3,BRADI_3g03330v3,BRADI_4g39450v3,BRADI_2g06890v3,BRADI_1g03710v3,BRADI_5g14497v3,BRADI_2g01330v3,BRADI_4g13730v3,BRADI_4g37540v3,BRADI_1g17420v3,BRADI_2g54940v3,BRADI_4g39440v3,BRADI_1g07970v3,BRADI_2g01960v3,BRADI_3g12660v3,BRADI_2g41550v3…	upload_1	+	1212	2	GO:0140110	transcription regulator activity	Group 7	Brachypodium distachyon	mf
86	3.01668	28.5082	3.76763e-17	BRADI_3g14480v3,BRADI_1g60030v3,BRADI_4g25022v3,BRADI_4g35240v3,BRADI_4g41936v3,BRADI_2g37650v3,BRADI_3g38747v3,BRADI_3g16660v3,BRADI_2g54590v3,BRADI_2g56145v3,BRADI_2g37130v3,BRADI_1g31337v3,BRADI_4g35977v3,BRADI_1g34507v3,BRADI_4g24550v3,BRADI_1g23060v3,BRADI_3g03330v3,BRADI_3g03407v3,BRADI_3g59866v3,BRADI_4g39450v3,BRADI_3g51030v3,BRADI_2g06890v3,BRADI_2g16740v3,BRADI_1g03710v3,BRADI_1g24720v3…	upload_1	+	2126	2	GO:0003677	DNA binding	Group 9	Brachypodium distachyon	mf
48	0.388792	123.459	3.81906e-15	BRADI_1g05660v3,BRADI_2g61310v3,BRADI_3g42980v3,BRADI_1g13180v3,BRADI_3g16660v3,BRADI_1g12570v3,BRADI_1g30720v3,BRADI_2g56440v3,BRADI_1g34507v3,BRADI_1g48426v3,BRADI_3g03330v3,BRADI_3g31637v3,BRADI_3g30250v3,BRADI_5g20787v3,BRADI_2g03947v3,BRADI_1g47570v3,BRADI_3g21661v3,BRADI_1g22717v3,BRADI_3g51077v3,BRADI_1g32560v3,BRADI_2g43580v3,BRADI_2g58190v3,BRADI_1g19650v3,BRADI_2g34660v3,BRADI_1g27027v3…	upload_1	-	9207	0	GO:0003824	catalytic activity	Group 18	Brachypodium distachyon	mf
49	3.31596	14.777	3.78573e-10	BRADI_1g60030v3,BRADI_4g25022v3,BRADI_4g35240v3,BRADI_2g37650v3,BRADI_2g54590v3,BRADI_2g56145v3,BRADI_2g37130v3,BRADI_1g31337v3,BRADI_4g24550v3,BRADI_1g23060v3,BRADI_2g06890v3,BRADI_1g03710v3,BRADI_5g14497v3,BRADI_4g37540v3,BRADI_1g17420v3,BRADI_2g54940v3,BRADI_1g07970v3,BRADI_2g01960v3,BRADI_2g41550v3,BRADI_5g26100v3,BRADI_3g05270v3,BRADI_3g51090v3,BRADI_1g63780v3,BRADI_2g62380v3,BRADI_1g66597v3…	upload_1	+	1102	0	GO:0003700	DNA-binding transcription factor activity	Group 15	Brachypodium distachyon	mf
58	2.64386	21.9376	2.44121e-08	BRADI_1g60030v3,BRADI_2g59297v3,BRADI_4g41936v3,BRADI_5g01280v3,BRADI_4g07970v3,BRADI_1g76314v3,BRADI_1g30247v3,BRADI_2g07700v3,BRADI_1g05070v3,BRADI_3g51030v3,BRADI_2g16740v3,BRADI_3g21661v3,BRADI_1g31617v3,BRADI_3g27920v3,BRADI_1g23930v3,BRADI_3g34930v3,BRADI_5g23620v3,BRADI_1g06670v3,BRADI_1g29930v3,BRADI_4g43827v3,BRADI_3g05270v3,BRADI_2g55497v3,BRADI_3g15320v3,BRADI_2g54860v3,BRADI_4g06380v3…	upload_1	+	1636	2	GO:0005515	protein binding	Group 5	Brachypodium distachyon	mf
9	20.9743	0.429097	3.78478e-07	BRADI_2g17670v3,BRADI_1g47920v3,BRADI_1g31617v3,BRADI_1g24680v3,BRADI_3g54740v3,BRADI_2g47280v3,BRADI_3g05611v3,BRADI_4g44977v3,BRADI_3g54460v3	upload_1	+	32	1	GO:0030276	clathrin binding	Group 5	Brachypodium distachyon	mf
9	9.7272	0.925241	0.000493144	BRADI_5g01280v3,BRADI_2g17670v3,BRADI_4g07970v3,BRADI_1g47920v3,BRADI_1g31617v3,BRADI_2g47280v3,BRADI_3g05611v3,BRADI_3g54460v3,BRADI_4g19130v3	upload_1	+	69	0	GO:0000149	SNARE binding	Group 13	Brachypodium distachyon	mf
6	17.2097	0.348642	0.00141163	BRADI_3g15320v3,BRADI_2g59297v3,BRADI_3g16550v3,BRADI_4g06380v3,BRADI_4g26227v3,BRADI_4g43827v3	upload_1	+	26	2	GO:0001098	basal transcription machinery binding	Group 8	Brachypodium distachyon	mf
184	5.10477	36.0447	7.1861e-74	GLYMA_14G093200,GLYMA_02G303600,GLYMA_02G139900,GLYMA_15G255100,GLYMA_16G123100,GLYMA_16G041600,GLYMA_12G005900,GLYMA_07G205500,GLYMA_07G215300,GLYMA_17G240400,GLYMA_12G051000,GLYMA_19G188700,GLYMA_13G076300,GLYMA_18G058200,GLYMA_09G031100,GLYMA_06G037600,GLYMA_12G108100,GLYMA_10G189500,GLYMA_09G236000,GLYMA_09G001000,GLYMA_04G100600,GLYMA_18G261100,GLYMA_20G171200,GLYMA_01G230700,GLYMA_08G171800…	upload_1	+	2642	2	GO:0003723	RNA binding	Group 0	Glycine max	mf
111	9.09058	12.2104	8.61898e-68	GLYMA_14G093200,GLYMA_02G139900,GLYMA_16G041600,GLYMA_12G005900,GLYMA_07G205500,GLYMA_07G215300,GLYMA_17G240400,GLYMA_19G188700,GLYMA_09G031100,GLYMA_06G037600,GLYMA_09G236000,GLYMA_18G261100,GLYMA_20G171200,GLYMA_01G230700,GLYMA_03G118800,GLYMA_06G041700,GLYMA_16G019500,GLYMA_08G340500,GLYMA_02G306700,GLYMA_07G237900,GLYMA_16G015300,GLYMA_04G012700,GLYMA_03G237100,GLYMA_02G101700,GLYMA_14G084500…	upload_1	+	895	1	GO:0003729	mRNA binding	Group 1	Glycine max	mf
133	3.68011	36.1402	9.76049e-36	GLYMA_20G005800,GLYMA_20G091200,GLYMA_02G164700,GLYMA_18G244600,GLYMA_18G052500,GLYMA_02G232600,GLYMA_15G203900,GLYMA_15G005500,GLYMA_10G102400,GLYMA_15G110300,GLYMA_20G232400,GLYMA_09G007500,GLYMA_07G042100,GLYMA_10G029700,GLYMA_08G214900,GLYMA_10G111400,GLYMA_16G168400,GLYMA_11G186000,GLYMA_12G056300,GLYMA_15G111900,GLYMA_03G239400,GLYMA_15G092500,GLYMA_18G053300,GLYMA_19G264200,GLYMA_09G098300…	upload_1	+	2649	2	GO:0140110	transcription regulator activity	Group 10	Glycine max	mf
88	0.365949	240.471	1.632e-35	GLYMA_17G102800,GLYMA_06G234300,GLYMA_16G123100,GLYMA_01G162200,GLYMA_13G102200,GLYMA_14G039000,GLYMA_09G167100,GLYMA_09G257900,GLYMA_10G143900,GLYMA_15G104300,GLYMA_07G144300,GLYMA_20G022900,GLYMA_02G129300,GLYMA_09G031100,GLYMA_12G016400,GLYMA_17G056900,GLYMA_16G217300,GLYMA_07G085600,GLYMA_01G175000,GLYMA_02G093500,GLYMA_09G177500,GLYMA_01G093100,GLYMA_01G222500,GLYMA_07G069400,GLYMA_13G208500…	upload_1	-	17626	3	GO:0003824	catalytic activity	Group 14	Glycine max	mf
115	3.51073	32.7567	1.71363e-28	GLYMA_20G005800,GLYMA_20G091200,GLYMA_18G244600,GLYMA_18G052500,GLYMA_02G232600,GLYMA_15G203900,GLYMA_15G110300,GLYMA_20G232400,GLYMA_09G007500,GLYMA_10G029700,GLYMA_10G111400,GLYMA_16G168400,GLYMA_11G186000,GLYMA_12G056300,GLYMA_15G111900,GLYMA_03G239400,GLYMA_15G092500,GLYMA_18G053300,GLYMA_19G264200,GLYMA_09G098300,GLYMA_02G105900,GLYMA_10G155900,GLYMA_07G048200,GLYMA_11G110400,GLYMA_13G219900…	upload_1	+	2401	1	GO:0003700	DNA-binding transcription factor activity	Group 17	Glycine max	mf
144	2.52208	57.0958	1.09331e-21	GLYMA_02G303600,GLYMA_09G257900,GLYMA_13G112600,GLYMA_07G037600,GLYMA_13G076300,GLYMA_12G016400,GLYMA_18G244600,GLYMA_02G232600,GLYMA_15G203900,GLYMA_09G072200,GLYMA_15G005500,GLYMA_05G221300,GLYMA_15G110300,GLYMA_11G213700,GLYMA_09G177500,GLYMA_20G232400,GLYMA_09G007500,GLYMA_16G007000,GLYMA_08G214900,GLYMA_10G111400,GLYMA_11G186000,GLYMA_12G056300,GLYMA_15G111900,GLYMA_03G239400,GLYMA_15G092500…	upload_1	+	4185	5	GO:0003677	DNA binding	Group 16	Glycine max	mf
11	17.5278	0.627576	4.37219e-08	GLYMA_06G008300,GLYMA_03G004900,GLYMA_10G251100,GLYMA_19G121100,GLYMA_05G087600,GLYMA_08G201000,GLYMA_16G052700,GLYMA_05G181900,GLYMA_19G096700,GLYMA_07G015500,GLYMA_08G139600	upload_1	+	46	2	GO:0001098	basal transcription machinery binding	Group 6	Glycine max	mf
13	10.8281	1.20058	4.29104e-07	GLYMA_10G296900,GLYMA_08G362400,GLYMA_13G160700,GLYMA_17G059500,GLYMA_09G059500,GLYMA_09G120600,GLYMA_17G110800,GLYMA_18G299500,GLYMA_20G247700,GLYMA_15G165800,GLYMA_13G100400,GLYMA_08G095000,GLYMA_05G139700	upload_1	+	88	1	GO:0030276	clathrin binding	Group 8	Glycine max	mf
87	1.87888	46.3042	3.15408e-05	GLYMA_11G185900,GLYMA_11G099100,GLYMA_15G261300,GLYMA_04G045100,GLYMA_20G091200,GLYMA_14G189900,GLYMA_14G012200,GLYMA_07G037600,GLYMA_15G203900,GLYMA_11G102600,GLYMA_10G251100,GLYMA_10G280700,GLYMA_14G142900,GLYMA_03G034000,GLYMA_02G282100,GLYMA_08G095000,GLYMA_20G232400,GLYMA_16G007000,GLYMA_05G139700,GLYMA_04G023100,GLYMA_03G004900,GLYMA_09G200000,GLYMA_10G142600,GLYMA_17G059500,GLYMA_11G186000…	upload_1	+	3394	4	GO:0005515	protein binding	Group 6	Glycine max	mf
14	6.93359	2.01916	3.35605e-05	GLYMA_20G109000,GLYMA_13G160700,GLYMA_19G226200,GLYMA_17G059500,GLYMA_09G059500,GLYMA_09G120600,GLYMA_17G110800,GLYMA_10G144500,GLYMA_10G280700,GLYMA_15G165800,GLYMA_13G100400,GLYMA_08G095000,GLYMA_03G229000,GLYMA_05G139700	upload_1	+	148	0	GO:0000149	SNARE binding	Group 13	Glycine max	mf
126	5.49574	22.9268	2.7542e-53	HanXRQr2_Chr09g0408251,HanXRQr2_Chr02g0053841,HanXRQr2_Chr15g0697061,HanXRQr2_Chr04g0150701,HanXRQr2_Chr04g0183741,HanXRQr2_Chr06g0249401,HanXRQr2_Chr13g0575621,HanXRQr2_Chr03g0103891,HanXRQr2_Chr05g0218561,HanXRQr2_Chr13g0574801,HanXRQr2_Chr02g0084191,HanXRQr2_Chr12g0559591,HanXRQr2_Chr04g0178041,HanXRQr2_Chr17g0800531,HanXRQr2_Chr11g0500021,HanXRQr2_Chr11g0473901,HanXRQr2_Chr16g0739081,HanXRQr2…	upload_1	+	2141	2	GO:0003723	RNA binding	Group 0	Helianthus annuus	mf
71	8.39274	8.45969	5.27734e-40	HanXRQr2_Chr01g0034701,HanXRQr2_Chr09g0408251,HanXRQr2_Chr15g0697061,HanXRQr2_Chr04g0150501,HanXRQr2_Chr07g0280021,HanXRQr2_Chr04g0183741,HanXRQr2_Chr06g0249401,HanXRQr2_Chr15g0675231,HanXRQr2_Chr11g0495341,HanXRQr2_Chr05g0218561,HanXRQr2_Chr13g0574801,HanXRQr2_Chr02g0078151,HanXRQr2_Chr02g0084191,HanXRQr2_Chr04g0178041,HanXRQr2_Chr17g0800531,HanXRQr2_Chr11g0500021,HanXRQr2_Chr04g0157301,HanXRQr2…	upload_1	+	790	1	GO:0003729	mRNA binding	Group 2	Helianthus annuus	mf
102	2.82311	36.1304	2.28997e-18	HanXRQr2_Chr03g0130351,HanXRQr2_Chr14g0651161,HanXRQr2_Chr15g0695161,HanXRQr2_Chr04g0168991,HanXRQr2_Chr03g0122691,HanXRQr2_Chr10g0455221,HanXRQr2_Chr03g0103891,HanXRQr2_Chr03g0123811,HanXRQr2_Chr01g0037581,HanXRQr2_Chr10g0441741,HanXRQr2_Chr05g0200741,HanXRQr2_Chr02g0078591,HanXRQr2_Chr08g0351921,HanXRQr2_Chr06g0262181,HanXRQr2_Chr08g0350551,HanXRQr2_Chr08g0355201,HanXRQr2_Chr10g0435901,HanXRQr2…	upload_1	+	3374	1	GO:0003677	DNA binding	Group 10	Helianthus annuus	mf
73	3.63575	20.0784	3.30717e-18	HanXRQr2_Chr08g0360721,HanXRQr2_Chr10g0421291,HanXRQr2_Chr14g0651161,HanXRQr2_Chr15g0695161,HanXRQr2_Chr10g0458651,HanXRQr2_Chr03g0122691,HanXRQr2_Chr13g0597331,HanXRQr2_Chr14g0638421,HanXRQr2_Chr03g0116771,HanXRQr2_Chr10g0441741,HanXRQr2_Chr05g0200741,HanXRQr2_Chr02g0078591,HanXRQr2_Chr05g0230911,HanXRQr2_Chr08g0351921,HanXRQr2_Chr06g0262181,HanXRQr2_Chr09g0374741,HanXRQr2_Chr08g0350551,HanXRQr2…	upload_1	+	1875	2	GO:0140110	transcription regulator activity	Group 7	Helianthus annuus	mf
94	0.494987	189.904	9.27282e-17	HanXRQr2_Chr04g0156601,HanXRQr2_Chr10g0432621,HanXRQr2_Chr05g0231571,HanXRQr2_Chr05g0205161,HanXRQr2_Chr09g0369081,HanXRQr2_Chr01g0003601,HanXRQr2_Chr10g0458771,HanXRQr2_Chr13g0592041,HanXRQr2_Chr04g0183741,HanXRQr2_Chr04g0168991,HanXRQr2_Chr05g0221251,HanXRQr2_Chr10g0455221,HanXRQr2_Chr10g0454011,HanXRQr2_Chr03g0107971,HanXRQr2_Chr10g0456751,HanXRQr2_Chr11g0478121,HanXRQr2_Chr05g0218561,HanXRQr2…	upload_1	-	17734	6	GO:0003824	catalytic activity	Group 1	Helianthus annuus	mf
57	3.16086	18.0331	4.63508e-11	HanXRQr2_Chr08g0360721,HanXRQr2_Chr10g0421291,HanXRQr2_Chr14g0651161,HanXRQr2_Chr15g0695161,HanXRQr2_Chr14g0638421,HanXRQr2_Chr03g0116771,HanXRQr2_Chr10g0441741,HanXRQr2_Chr05g0200741,HanXRQr2_Chr02g0078591,HanXRQr2_Chr05g0230911,HanXRQr2_Chr08g0351921,HanXRQr2_Chr06g0262181,HanXRQr2_Chr09g0374741,HanXRQr2_Chr08g0350551,HanXRQr2_Chr01g0035841,HanXRQr2_Chr06g0270671,HanXRQr2_Chr08g0355201,HanXRQr2…	upload_1	+	1684	1	GO:0003700	DNA-binding transcription factor activity	Group 12	Helianthus annuus	mf
60	2.23943	26.7926	1.04261e-05	HanXRQr2_Chr10g0421291,HanXRQr2_Chr14g0655281,HanXRQr2_Chr09g0416231,HanXRQr2_Chr02g0053841,HanXRQr2_Chr17g0778831,HanXRQr2_Chr15g0690981,HanXRQr2_Chr01g0029311,HanXRQr2_Chr07g0288991,HanXRQr2_Chr03g0116771,HanXRQr2_Chr05g0200741,HanXRQr2_Chr17g0793271,HanXRQr2_Chr14g0670361,HanXRQr2_Chr08g0351921,HanXRQr2_Chr06g0262181,HanXRQr2_Chr02g0084071,HanXRQr2_Chr09g0374741,HanXRQr2_Chr08g0350551,HanXRQr2…	upload_1	+	2502	4	GO:0005515	protein binding	Group 6	Helianthus annuus	mf
7	21.7896	0.321254	3.9725e-05	HanXRQr2_Chr17g0807301,HanXRQr2_Chr02g0047151,HanXRQr2_Chr17g0793271,HanXRQr2_Chr14g0655281,HanXRQr2_Chr09g0416231,HanXRQr2_Chr07g0288991,HanXRQr2_Chr10g0436001	upload_1	+	30	2	GO:0001098	basal transcription machinery binding	Group 6	Helianthus annuus	mf
100	7.36339	13.5807	1.10292e-53	Os01g0815700,Os06g0566100,Os06g0602400,Os08g0224200,Os06g0220600,Os07g0237100,Os11g0248200,Os07g0188000,Os03g0286500,Os03g0569900,Os05g0373400,Os07g0603100,Os07g0166600,Os08g0521400,Os07g0584500,Os03g0845300,Os08g0314800,Os08g0490300,Os12g0165900,Os04g0636900,Os09g0115400,Os04g0608800,Os08g0556000,Os01g0614500,Os06g0496000,Os01g0876800,Os10g0457000,Os07g0495900,Os07g0602600,Os02g0480900,Os04g0636…	upload_1	+	1464	2	GO:0003723	RNA binding	Group 0	Oryza sativa	mf
55	12.1	4.54545	5.04556e-39	Os01g0265800,Os12g0502200,Os01g0815700,Os10g0321700,Os03g0670700,Os06g0602400,Os08g0224200,Os06g0220600,Os07g0237100,Os03g0158500,Os03g0286500,Os03g0569900,Os02g0641800,Os07g0516900,Os08g0436000,Os05g0373400,Os07g0603100,Os11g0637700,Os01g0619000,Os08g0491700,Os08g0521400,Os03g0418800,Os07g0584500,Os07g0555200,Os03g0627500,Os08g0314800,Os03g0376900,Os08g0490300,Os01g0172200,Os04g0504800,Os04g0636…	upload_1	+	490	1	GO:0003729	mRNA binding	Group 2	Oryza sativa	mf
67	3.3438	20.0371	5.74337e-15	Os03g0723000,Os06g0226700,Os08g0564800,Os06g0702600,Os03g0782500,Os06g0704300,Os03g0324300,Os04g0671900,Os06g0677800,Os01g0934300,Os08g0101000,Os06g0170500,Os09g0481700,Os01g0213800,Os11g0296800,Os06g0657500,Os03g0441000,Os08g0491700,Os03g0193000,Os08g0520550,Os02g0182100,Os04g0589900,Os02g0747400,Os02g0654400,Os11g0127000,Os11g0601700,Os02g0713700,Os07g0563300,Os01g0826400,Os06g0326900,Os02g0252…	upload_1	+	2160	1	GO:0003677	DNA binding	Group 13	Oryza sativa	mf
61	3.53728	17.2449	1.63636e-14	Os01g0265800,Os02g0175700,Os02g0803300,Os03g0131300,Os11g0130100,Os05g0475300,Os01g0825700,Os03g0733600,Os07g0124500,Os03g0782500,Os06g0704300,Os01g0232400,Os05g0339000,Os02g0100300,Os11g0296800,Os04g0636700,Os03g0441000,Os07g0573300,Os02g0654400,Os06g0724100,Os02g0137450,Os11g0601700,Os08g0179400,Os01g0859300,Os07g0606600,Os01g0393100,Os05g0549000,Os01g0859500,Os02g0618200,Os02g0725700,Os01g0104…	upload_1	+	1859	2	GO:0005515	protein binding	Group 4	Oryza sativa	mf
46	4.21308	10.9184	4.29734e-13	Os01g0859300,Os07g0606600,Os01g0859500,Os02g0813800,Os03g0723000,Os02g0725700,Os04g0127800,Os06g0226700,Os08g0564800,Os03g0413000,Os04g0471000,Os11g0615200,Os11g0160500,Os01g0848400,Os01g0607400,Os03g0433200,Os03g0733600,Os03g0782500,Os02g0672100,Os03g0324300,Os12g0162500,Os08g0101000,Os09g0481700,Os01g0213800,Os09g0516200,Os06g0657500,Os02g0562300,Os05g0474800,Os03g0193000,Os02g0170500,Os02g0182…	upload_1	+	1177	2	GO:0140110	transcription regulator activity	Group 5	Oryza sativa	mf
39	0.416464	93.6456	3.27795e-09	Os06g0486000,Os10g0204100,Os12g0611200,Os03g0670700,Os03g0794800,Os06g0602400,Os03g0397700,Os05g0163400,Os02g0672200,Os07g0188000,Os05g0389700,Os11g0521900,Os04g0566500,Os03g0226901,Os11g0114700,Os05g0585500,Os01g0636500,Os03g0733600,Os06g0704300,Os10g0524400,Os06g0677700,Os02g0641800,Os07g0495900,Os01g0588500,Os10g0580300,Os04g0615700,Os06g0164000,Os07g0645100,Os10g0503700,Os01g0872700,Os07g0596…	upload_1	-	10095	3	GO:0003824	catalytic activity	Group 11	Oryza sativa	mf
38	3.80706	9.98145	4.11575e-09	Os01g0859300,Os07g0606600,Os01g0859500,Os03g0723000,Os02g0725700,Os06g0226700,Os03g0413000,Os04g0471000,Os11g0160500,Os01g0848400,Os03g0433200,Os03g0782500,Os02g0672100,Os03g0324300,Os12g0162500,Os08g0101000,Os09g0481700,Os01g0213800,Os09g0516200,Os06g0657500,Os02g0562300,Os05g0474800,Os03g0193000,Os02g0170500,Os02g0182100,Os08g0544800,Os02g0747400,Os12g0173300,Os07g0586900,Os09g0555700,Os04g0653…	upload_1	+	1076	1	GO:0003700	DNA-binding transcription factor activity	Group 5	Oryza sativa	mf
9	26.95	0.333952	5.12158e-08	Os05g0549000,Os01g0694900,Os02g0806600,Os02g0175700,Os02g0803300,Os07g0563800,Os01g0232400,Os03g0275500,Os06g0175500	upload_1	+	36	1	GO:0030276	clathrin binding	Group 4	Oryza sativa	mf
8	15.4	0.519481	7.18513e-05	Os05g0549000,Os01g0694900,Os02g0175700,Os02g0803300,Os04g0129500,Os03g0275500,Os06g0175500,Os12g0430000	upload_1	+	56	0	GO:0000149	SNARE binding	Group 8	Oryza sativa	mf
36	0.268675	133.991	1.20432e-27	PRUPE_5G241500,PRUPE_1G389800,PRUPE_8G098300,PRUPE_6G237500,PRUPE_2G329600,PRUPE_4G021300,PRUPE_5G198900,PRUPE_1G000600,PRUPE_6G100500,PRUPE_5G066400,PRUPE_2G163800,PRUPE_5G241600,PRUPE_1G186900,PRUPE_3G241800,PRUPE_3G295000,PRUPE_5G050300,PRUPE_1G252700,PRUPE_3G028200,PRUPE_6G269500,PRUPE_3G191800,PRUPE_2G172900,PRUPE_1G151600,PRUPE_7G175200,PRUPE_1G301200,PRUPE_6G320100,PRUPE_5G049500,PRUPE_2G1…	upload_1	-	8853	1	GO:0003824	catalytic activity	Group 12	Prunus persica	mf
89	4.01666	22.1577	5.94547e-27	PRUPE_5G136300,PRUPE_8G096400,PRUPE_6G002200,PRUPE_4G140400,PRUPE_5G241500,PRUPE_7G239500,PRUPE_3G048000,PRUPE_2G308000,PRUPE_2G196200,PRUPE_6G342400,PRUPE_8G138200,PRUPE_6G172000,PRUPE_1G432200,PRUPE_2G134600,PRUPE_4G089500,PRUPE_2G318000,PRUPE_1G077400,PRUPE_8G115800,PRUPE_2G163800,PRUPE_1G440700,PRUPE_2G118700,PRUPE_4G074100,PRUPE_1G114600,PRUPE_6G177300,PRUPE_8G043700,PRUPE_5G049500,PRUPE_7G1…	upload_1	+	1464	2	GO:0003723	RNA binding	Group 0	Prunus persica	mf
67	4.59213	14.5902	1.23521e-22	PRUPE_6G027500,PRUPE_6G027900,PRUPE_1G245500,PRUPE_6G111000,PRUPE_1G152500,PRUPE_3G048600,PRUPE_2G138400,PRUPE_4G171100,PRUPE_1G434500,PRUPE_8G037900,PRUPE_1G341100,PRUPE_1G345100,PRUPE_3G037300,PRUPE_2G253000,PRUPE_4G050200,PRUPE_1G576500,PRUPE_2G299400,PRUPE_5G187800,PRUPE_8G209100,PRUPE_6G238500,PRUPE_6G254900,PRUPE_8G158400,PRUPE_6G041400,PRUPE_1G269200,PRUPE_8G026300,PRUPE_2G195600,PRUPE_4G0…	upload_1	+	964	2	GO:0140110	transcription regulator activity	Group 7	Prunus persica	mf
48	6.59344	7.27996	4.21668e-22	PRUPE_8G096400,PRUPE_6G002200,PRUPE_6G350000,PRUPE_7G239500,PRUPE_2G308000,PRUPE_4G060300,PRUPE_2G196200,PRUPE_8G251800,PRUPE_8G138200,PRUPE_1G432200,PRUPE_4G211700,PRUPE_8G119500,PRUPE_8G123800,PRUPE_2G238500,PRUPE_8G251600,PRUPE_2G134600,PRUPE_4G089500,PRUPE_5G205300,PRUPE_8G115800,PRUPE_2G163800,PRUPE_1G440700,PRUPE_3G073300,PRUPE_1G442700,PRUPE_3G202900,PRUPE_2G118700,PRUPE_8G129400,PRUPE_2G1…	upload_1	+	481	1	GO:0003729	mRNA binding	Group 1	Prunus persica	mf
56	4.4153	12.6832	1.21936e-17	PRUPE_1G245500,PRUPE_1G152500,PRUPE_3G048600,PRUPE_2G138400,PRUPE_4G171100,PRUPE_1G434500,PRUPE_8G037900,PRUPE_1G341100,PRUPE_2G253000,PRUPE_4G050200,PRUPE_1G576500,PRUPE_2G299400,PRUPE_5G187800,PRUPE_8G209100,PRUPE_6G238500,PRUPE_6G254900,PRUPE_8G158400,PRUPE_6G041400,PRUPE_1G269200,PRUPE_8G026300,PRUPE_4G017600,PRUPE_2G110900,PRUPE_8G126600,PRUPE_5G072300,PRUPE_6G348200,PRUPE_6G323100,PRUPE_6G0…	upload_1	+	838	0	GO:0003700	DNA-binding transcription factor activity	Group 9	Prunus persica	mf
74	2.75765	26.8345	1.78325e-12	PRUPE_6G027500,PRUPE_6G027900,PRUPE_7G239500,PRUPE_1G245500,PRUPE_6G111000,PRUPE_1G152500,PRUPE_2G138400,PRUPE_1G454900,PRUPE_8G085700,PRUPE_4G171100,PRUPE_4G085900,PRUPE_8G037900,PRUPE_2G289800,PRUPE_4G089500,PRUPE_2G253000,PRUPE_4G050200,PRUPE_1G576500,PRUPE_2G299400,PRUPE_7G001400,PRUPE_5G187800,PRUPE_2G172900,PRUPE_3G011800,PRUPE_6G254900,PRUPE_1G065300,PRUPE_8G158400,PRUPE_5G049500,PRUPE_3G0…	upload_1	+	1773	0	GO:0003677	DNA binding	Group 10	Prunus persica	mf
49	2.15404	22.748	0.000722416	PRUPE_5G077400,PRUPE_8G178100,PRUPE_1G362200,PRUPE_1G152500,PRUPE_6G178300,PRUPE_8G085700,PRUPE_1G182600,PRUPE_2G134600,PRUPE_1G345100,PRUPE_1G356800,PRUPE_1G056500,PRUPE_6G288000,PRUPE_6G026700,PRUPE_8G209100,PRUPE_3G063200,PRUPE_8G158400,PRUPE_3G042400,PRUPE_8G026300,PRUPE_1G340700,PRUPE_2G110900,PRUPE_7G086100,PRUPE_3G059100,PRUPE_1G330300,PRUPE_7G113600,PRUPE_7G025900,PRUPE_4G132200,PRUPE_4G0…	upload_1	+	1503	2	GO:0005515	protein binding	Group 5	Prunus persica	mf
6	15.8572	0.378376	0.00216574	PRUPE_7G025900,PRUPE_3G059100,PRUPE_3G309500,PRUPE_6G178300,PRUPE_8G085700,PRUPE_1G178600	upload_1	+	25	2	GO:0001098	basal transcription machinery binding	Group 6	Prunus persica	mf
8	8.13191	0.983779	0.00822367	PRUPE_1G099900,PRUPE_7G249200,PRUPE_1G336100,PRUPE_1G330300,PRUPE_6G306800,PRUPE_1G056500,PRUPE_1G075800,PRUPE_1G340700	upload_1	+	65	0	GO:0000149	SNARE binding	Group 8	Prunus persica	mf
6	12.3885	0.484322	0.0101323	PRUPE_1G099900,PRUPE_1G182600,PRUPE_7G249200,PRUPE_1G336100,PRUPE_1G330300,PRUPE_1G075800	upload_1	+	32	1	GO:0030276	clathrin binding	Group 5	Prunus persica	mf
65	7.20317	9.0238	3.59502e-33	Solyc02g061960,Solyc10g006050,Solyc05g056210,Solyc10g079190,Solyc05g009980,Solyc01g088800,Solyc03g007320,Solyc07g022760,Solyc06g072300,Solyc01g090480,Solyc01g111275,Solyc02g070240,Solyc12g095960,Solyc07g065520,Solyc12g017260,Solyc03g093350,Solyc09g064590,Solyc06g084000,Solyc03g098280,Solyc05g051992,Solyc06g008860,Solyc07g054460,Solyc08g077420,Solyc02g071240,Solyc07g065510,Solyc09g059310,Solyc11g0…	upload_1	+	804	2	GO:0003723	RNA binding	Group 0	Solanum lycopersicum	mf
37	10.7033	3.45688	7.01989e-24	Solyc03g034200,Solyc10g006050,Solyc01g088700,Solyc05g056210,Solyc05g009980,Solyc01g088800,Solyc12g088720,Solyc03g007320,Solyc10g005260,Solyc01g090480,Solyc01g111275,Solyc01g057760,Solyc04g079310,Solyc02g070240,Solyc12g095960,Solyc07g065520,Solyc03g093350,Solyc02g021760,Solyc07g044760,Solyc02g080420,Solyc06g084000,Solyc08g075300,Solyc03g031740,Solyc05g051992,Solyc01g107870,Solyc07g065510,Solyc09g0…	upload_1	+	308	1	GO:0003729	mRNA binding	Group 1	Solanum lycopersicum	mf
33	4.16462	7.92389	6.50663e-09	Solyc03g116320,Solyc10g079050,Solyc04g008610,Solyc07g005400,Solyc05g007420,Solyc01g079870,Solyc10g074680,Solyc09g074780,Solyc06g074120,Solyc03g110860,Solyc09g007550,Solyc12g010170,Solyc01g007070,Solyc02g079040,Solyc03g118310,Solyc04g008500,Solyc01g008120,Solyc04g054685,Solyc04g071160,Solyc04g008700,Solyc11g020320,Solyc06g076350,Solyc04g078770,Solyc11g020660,Solyc01g099340,Solyc06g063015,Solyc07g0…	upload_1	+	706	2	GO:0140110	transcription regulator activity	Group 5	Solanum lycopersicum	mf
29	4.43958	6.53216	2.83621e-08	Solyc03g116320,Solyc10g079050,Solyc07g005400,Solyc05g007420,Solyc01g079870,Solyc10g074680,Solyc09g074780,Solyc06g074120,Solyc03g110860,Solyc09g007550,Solyc12g010170,Solyc01g007070,Solyc02g079040,Solyc03g118310,Solyc04g008500,Solyc04g054685,Solyc04g071160,Solyc11g020320,Solyc06g076350,Solyc04g078770,Solyc11g020660,Solyc01g099340,Solyc07g007120,Solyc11g006090,Solyc01g103550,Solyc03g007380,Solyc03g0…	upload_1	+	582	1	GO:0003700	DNA-binding transcription factor activity	Group 5	Solanum lycopersicum	mf
32	2.98547	10.7186	4.57519e-05	Solyc03g116320,Solyc10g079050,Solyc04g009500,Solyc04g008610,Solyc07g005400,Solyc01g094800,Solyc05g007420,Solyc01g079870,Solyc10g074680,Solyc06g074120,Solyc03g110860,Solyc04g072900,Solyc03g122020,Solyc12g010170,Solyc01g007070,Solyc02g079040,Solyc03g118310,Solyc08g075840,Solyc01g008120,Solyc04g054685,Solyc04g078050,Solyc04g009475,Solyc11g020320,Solyc10g079460,Solyc04g078770,Solyc11g020660,Solyc11g0…	upload_1	+	955	1	GO:0003677	DNA binding	Group 6	Solanum lycopersicum	mf
28	0.501253	55.86	0.0145828	Solyc01g091910,Solyc03g031670,Solyc04g008610,Solyc01g094800,Solyc12g027850,Solyc06g073630,Solyc06g072300,Solyc08g077750,Solyc01g057760,Solyc01g098760,Solyc02g069260,Solyc07g044760,Solyc10g086080,Solyc12g009390,Solyc02g083350,Solyc06g051790,Solyc01g008120,Solyc03g098280,Solyc06g074730,Solyc04g056280,Solyc08g077420,Solyc01g097000,Solyc12g089280,Solyc08g065630,Solyc07g062720,Solyc04g081280,Solyc02g0…	upload_1	-	4977	0	GO:0003824	catalytic activity	Group 8	Solanum lycopersicum	mf
43	4.02791	10.6755	5.56017e-12	SORBI_3002G299200,SORBI_3002G150700,SORBI_3002G335600,SORBI_3001G335500,SORBI_3002G366800,SORBI_3002G228900,SORBI_3002G280900,SORBI_3001G230500,SORBI_3001G201500,SORBI_3001G201400,SORBI_3002G318600,SORBI_3001G498200,SORBI_3002G161000,SORBI_3002G047000,SORBI_3001G003500,SORBI_3002G045100,SORBI_3002G246700,SORBI_3001G099800,SORBI_3002G355300,SORBI_3002G309600,SORBI_3002G022400,SORBI_3001G090500,SOR…	upload_1	+	1732	1	GO:0003723	RNA binding	Group 1	Sorghum bicolor	mf
19	0.318447	59.6646	1.11774e-08	SORBI_3001G207500,SORBI_3002G299200,SORBI_3009G003700,SORBI_3001G281600,SORBI_3002G362800,SORBI_3002G390400,SORBI_3009G125000,SORBI_3001G201500,SORBI_3001G201400,SORBI_3001G107500,SORBI_3008G141100,SORBI_3001G433400,SORBI_3002G396500,SORBI_3009G082600,SORBI_3001G320200,SORBI_3002G309600,SORBI_3009G246300,SORBI_3009G192300,SORBI_3009G249000	upload_1	-	9680	0	GO:0003824	catalytic activity	Group 3	Sorghum bicolor	mf
25	5.42247	4.61044	1.18123e-08	SORBI_3002G150700,SORBI_3002G335600,SORBI_3001G335500,SORBI_3002G366800,SORBI_3002G228900,SORBI_3001G230500,SORBI_3001G201500,SORBI_3001G201400,SORBI_3002G318600,SORBI_3001G498200,SORBI_3002G047000,SORBI_3002G355300,SORBI_3001G090500,SORBI_3002G067600,SORBI_3001G141300,SORBI_3002G365100,SORBI_3002G067100,SORBI_3002G271400,SORBI_3002G367200,SORBI_3008G185900,SORBI_3001G409600,SORBI_3008G103900,SOR…	upload_1	+	748	0	GO:0003729	mRNA binding	Group 1	Sorghum bicolor	mf
184	5.12607	35.895	3.19734e-72	TraesCS3D02G101100,TraesCS4D02G018500,TraesCS6A02G190000,TraesCS7B02G182800,TraesCS4A02G039400,TraesCS4B02G137800,TraesCS7A02G040700,TraesCS1B02G160900,TraesCS7B02G199000,TraesCS3D02G418400,TraesCS6A02G318100,TraesCS6D02G178200,TraesCS5A02G431200,TraesCS5B02G391500,TraesCS2D02G248300,TraesCS7D02G180800,TraesCS5B02G013200,TraesCS3D02G380100,TraesCS7D02G131000,TraesCS2D02G366700,TraesCS7D02G362200,…	upload_1	+	4128	2	GO:0003723	RNA binding	Group 0	Triticum aestivum	mf
94	0.31606	297.412	1.1855e-53	TraesCS6B02G265300,TraesCS3D02G231400,TraesCS3B02G251500,TraesCS1D02G126300,TraesCS7A02G040700,TraesCS1D02G201600,TraesCS5D02G057800,TraesCS3B02G259100,TraesCS4A02G297700,TraesCS2B02G456400,TraesCS4A02G023100,TraesCS7A02G511900,TraesCS3D02G244600,TraesCS5D02G454200,TraesCS3B02G394800,TraesCS5B02G415000,TraesCS2D02G366700,TraesCS3B02G415500,TraesCS6A02G346100,TraesCS3A02G116800,TraesCS3A02G229800,…	upload_1	-	34203	6	GO:0003824	catalytic activity	Group 7	Triticum aestivum	mf
82	8.09458	10.1302	2.77415e-44	TraesCS7A02G330200,TraesCS6B02G265300,TraesCS6A02G190000,TraesCS7B02G182800,TraesCS2A02G473000,TraesCS4A02G039400,TraesCS5D02G057800,TraesCS4D02G068400,TraesCS7B02G199000,TraesCS3D02G418400,TraesCS6A02G318100,TraesCS6D02G178200,TraesCS5A02G431200,TraesCS5B02G391500,TraesCS7D02G180800,TraesCS2D02G366700,TraesCS1A02G029200,TraesCS4D02G163000,TraesCS3D02G216000,TraesCS5D02G338100,TraesCS2D02G215300,…	upload_1	+	1165	1	GO:0003729	mRNA binding	Group 9	Triticum aestivum	mf
171	2.66216	64.2335	1.45735e-28	TraesCS6B02G133100,TraesCS5A02G124600,TraesCS7B02G363100,TraesCS5B02G073100,TraesCS2D02G150900,TraesCS3D02G418400,TraesCS7B02G121800,TraesCS6B02G278300,TraesCS6D02G321200,TraesCS1D02G086400,TraesCS6B02G281300,TraesCS4A02G023100,TraesCS4B02G229100,TraesCS7D02G131000,TraesCS6A02G403700,TraesCS2D02G597900,TraesCS5A02G066400,TraesCS7A02G461700,TraesCS2D02G180700,TraesCS1A02G032700,TraesCS6D02G268000,…	upload_1	+	7387	2	GO:0003677	DNA binding	Group 11	Triticum aestivum	mf
101	2.90963	34.7124	4.15937e-18	TraesCS5B02G568500,TraesCS5D02G386500,TraesCS5A02G124600,TraesCS2D02G150900,TraesCS7B02G121800,TraesCS5A02G376500,TraesCS4B02G229100,TraesCS2D02G400300,TraesCS2D02G180700,TraesCS6D02G268000,TraesCS7B02G460900,TraesCS3A02G532000,TraesCS7B02G177500,TraesCS6A02G301900,TraesCS7A02G214700,TraesCS5B02G257300,TraesCS2A02G192600,TraesCS5D02G432500,TraesCS2A02G311900,TraesCS3B02G391100,TraesCS7B02G377000,…	upload_1	+	3992	3	GO:0140110	transcription regulator activity	Group 6	Triticum aestivum	mf
18	22.5004	0.799985	4.13634e-16	TraesCS7A02G490500,TraesCS7B02G322300,TraesCS7D02G414100,TraesCS7A02G421900,TraesCS4B02G136100,TraesCS6D02G354100,TraesCS3B02G292000,TraesCS6B02G413000,TraesCS6D02G359900,TraesCS3A02G258900,TraesCS7A02G138400,TraesCS6A02G375400,TraesCS4A02G182300,TraesCS7D02G476900,TraesCS7B02G040500,TraesCS1A02G369700,TraesCS3D02G259000,TraesCS4D02G130900	upload_1	+	92	1	GO:0030276	clathrin binding	Group 1	Triticum aestivum	mf
109	2.3426	46.5295	6.13735e-13	TraesCS6B02G133100,TraesCS5D02G386500,TraesCS1B02G226200,TraesCS1A02G212700,TraesCS2D02G150900,TraesCS7D02G338200,TraesCS1D02G206500,TraesCS3B02G012200,TraesCS7B02G121800,TraesCS6B02G278300,TraesCS6B02G281300,TraesCS5A02G376500,TraesCS6D02G004800,TraesCS7D02G026600,TraesCS1A02G107900,TraesCS5A02G106900,TraesCS2D02G180700,TraesCS6D02G268000,TraesCS3D02G364400,TraesCS5B02G416500,TraesCS3A02G154000,…	upload_1	+	5351	2	GO:0005515	protein binding	Group 1	Triticum aestivum	mf
79	2.48636	31.7733	5.18587e-10	TraesCS6B02G185700,TraesCS7D02G305200,TraesCS5D02G386500,TraesCS4D02G230200,TraesCS5A02G309300,TraesCS5A02G124600,TraesCS3D02G388700,TraesCS7A02G495800,TraesCS2D02G150900,TraesCS7A02G395400,TraesCS7B02G121800,TraesCS4A02G073000,TraesCS5A02G376500,TraesCS4B02G229100,TraesCS2D02G400300,TraesCS6D02G235800,TraesCS5A02G121800,TraesCS3D02G537400,TraesCS2D02G180700,TraesCS6D02G268000,TraesCS3D02G372900,…	upload_1	+	3654	2	GO:0003700	DNA-binding transcription factor activity	Group 6	Triticum aestivum	mf
18	9.95212	1.80866	1.07177e-09	TraesCS7A02G490500,TraesCS7B02G322300,TraesCS7D02G414100,TraesCS7A02G421900,TraesCS6D02G354100,TraesCS3B02G292000,TraesCS5B02G111600,TraesCS3A02G258900,TraesCS7A02G138400,TraesCS4D02G103700,TraesCS4B02G106800,TraesCS7D02G476900,TraesCS7B02G040500,TraesCS5A02G106900,TraesCS1A02G369700,TraesCS3D02G259000,TraesCS2B02G008900,TraesCS2A02G012200	upload_1	+	208	0	GO:0000149	SNARE binding	Group 15	Triticum aestivum	mf
92	6.47147	14.2162	3.84017e-44	HORVU.MOREX.r3.4HG0340230,HORVU.MOREX.r3.2HG0136090,HORVU.MOREX.r3.6HG0566340,HORVU.MOREX.r3.2HG0187760,HORVU.MOREX.r3.7HG0717200,HORVU.MOREX.r3.5HG0468460,HORVU.MOREX.r3.6HG0580410,HORVU.MOREX.r3.2HG0130670,HORVU.MOREX.r3.5HG0517800,HORVU.MOREX.r3.2HG0154320,HORVU.MOREX.r3.6HG0596240,HORVU.MOREX.r3.7HG0708280,HORVU.MOREX.r3.5HG0496260,HORVU.MOREX.r3.5HG0467290,HORVU.MOREX.r3.6HG0594100,HORVU.MOR…	upload_1	+	984	1	GO:0003723	RNA binding	Group 6	Hordeum vulgare	mf
41	0.288667	142.032	2.43251e-26	HORVU.MOREX.r3.3HG0323020,HORVU.MOREX.r3.2HG0120420,HORVU.MOREX.r3.6HG0622230,HORVU.MOREX.r3.6HG0543700,HORVU.MOREX.r3.7HG0658560,HORVU.MOREX.r3.7HG0655510,HORVU.MOREX.r3.2HG0217960,HORVU.MOREX.r3.4HG0394080,HORVU.MOREX.r3.1HG0053920,HORVU.MOREX.r3.1HG0025520,HORVU.MOREX.r3.3HG0297850,HORVU.MOREX.r3.1HG0048400,HORVU.MOREX.r3.6HG0598620,HORVU.MOREX.r3.4HG0391130,HORVU.MOREX.r3.2HG0128750,HORVU.MOR…	upload_1	-	9831	6	GO:0003824	catalytic activity	Group 0	Hordeum vulgare	mf
79	2.46311	32.0732	1.12369e-10	HORVU.MOREX.r3.6HG0600100,HORVU.MOREX.r3.2HG0114260,HORVU.MOREX.r3.6HG0566340,HORVU.MOREX.r3.6HG0621000,HORVU.MOREX.r3.2HG0188770,HORVU.MOREX.r3.1HG0019170,HORVU.MOREX.r3.2HG0130150,HORVU.MOREX.r3.3HG0302780,HORVU.MOREX.r3.2HG0134870,HORVU.MOREX.r3.7HG0737530,HORVU.MOREX.r3.6HG0613620,HORVU.MOREX.r3.2HG0197050,HORVU.MOREX.r3.3HG0254020,HORVU.MOREX.r3.6HG0572590,HORVU.MOREX.r3.7HG0650260,HORVU.MOR…	upload_1	+	2220	0	GO:0003677	DNA binding	Group 8	Hordeum vulgare	mf
8	32.5725	0.245606	3.97636e-08	HORVU.MOREX.r3.1HG0079130,HORVU.MOREX.r3.4HG0354730,HORVU.MOREX.r3.7HG0657330,HORVU.MOREX.r3.3HG0282150,HORVU.MOREX.r3.6HG0626330,HORVU.MOREX.r3.6HG0570510,HORVU.MOREX.r3.7HG0739300,HORVU.MOREX.r3.7HG0727980	upload_1	+	17	0	GO:0030276	clathrin binding	Group 2	Hordeum vulgare	mf
43	2.85361	15.0686	9.9729e-07	HORVU.MOREX.r3.5HG0489860,HORVU.MOREX.r3.7HG0702200,HORVU.MOREX.r3.2HG0114260,HORVU.MOREX.r3.4HG0349900,HORVU.MOREX.r3.4HG0402700,HORVU.MOREX.r3.6HG0628510,HORVU.MOREX.r3.7HG0686310,HORVU.MOREX.r3.2HG0203350,HORVU.MOREX.r3.3HG0304380,HORVU.MOREX.r3.5HG0537790,HORVU.MOREX.r3.3HG0302780,HORVU.MOREX.r3.2HG0208340,HORVU.MOREX.r3.4HG0380030,HORVU.MOREX.r3.5HG0508700,HORVU.MOREX.r3.5HG0454540,HORVU.MOR…	upload_1	+	1043	1	GO:0140110	transcription regulator activity	Group 7	Hordeum vulgare	mf
38	2.59904	14.6208	0.000110361	HORVU.MOREX.r3.5HG0489860,HORVU.MOREX.r3.7HG0702200,HORVU.MOREX.r3.2HG0114260,HORVU.MOREX.r3.4HG0349900,HORVU.MOREX.r3.4HG0402700,HORVU.MOREX.r3.7HG0686310,HORVU.MOREX.r3.2HG0203350,HORVU.MOREX.r3.3HG0304380,HORVU.MOREX.r3.3HG0302780,HORVU.MOREX.r3.2HG0208340,HORVU.MOREX.r3.4HG0380030,HORVU.MOREX.r3.5HG0508700,HORVU.MOREX.r3.5HG0454540,HORVU.MOREX.r3.1HG0008900,HORVU.MOREX.r3.6HG0611100,HORVU.MOR…	upload_1	+	1012	0	GO:0003700	DNA-binding transcription factor activity	Group 7	Hordeum vulgare	mf
11	4.50522	2.44161	0.0389968	HORVU.MOREX.r3.3HG0253990,HORVU.MOREX.r3.4HG0343850,HORVU.MOREX.r3.4HG0365520,HORVU.MOREX.r3.1HG0039910,HORVU.MOREX.r3.3HG0269660,HORVU.MOREX.r3.3HG0271530,HORVU.MOREX.r3.6HG0598620,HORVU.MOREX.r3.3HG0255370,HORVU.MOREX.r3.1HG0008650,HORVU.MOREX.r3.6HG0584710,HORVU.MOREX.r3.3HG0316870	upload_1	+	169	0	GO:0003729	mRNA binding	Group 6	Hordeum vulgare	mf
