# Supplementary material for: Prion–like Proteins in Plants: Key Regulators of Development and Environmental Adaptation via Phase Separation
Source: Plants (Basel). 2024 Sep 23;13(18):2666. doi: 10.3390/plants13182666 (PMC11435361; doi:10.3390/plants13182666)
Supplement: Supplementary file 1 [file plants-13-02666-s001.zip › S3 Cellular Components of Plants.xlsx]

## Sheet: Sheet1
Number.in.List	Fold.Enrichment	Expected	pValue	Mapped.IDs	List.Name	Plus.Minus	Number.in.Reference	Term.Level	Term.ID	Term.Label	Group.Name	Species	GOFunc
345	1.91285	180.359	6.26283e-52	AT4G26750,AT2G22090,AT1G17640,AT5G62260,AT3G10070,AT1G26110,AT1G21580,AT3G13460,AT5G10370,AT4G16140,AT3G13224,AT4G39260,AT5G19080,AT4G28815,AT3G16857,AT5G43620,AT4G11250,AT2G42010,AT4G26640,AT5G14170,AT5G47430,AT1G33680,AT3G06140,AT1G18860,AT2G37590,AT2G31370,AT1G75410,AT2G21660,AT3G61670,AT1G07705,AT1G01160,AT4G34940,AT4G32760,AT3G10760,AT1G54490,AT1G79570,AT5G20730,AT4G02640,AT2G10440,AT4G35800…	upload_1	+	10596	3	GO:0005634	nucleus	Group 1	Arabidopsis thaliana	cc
31	8.79823	3.52344	1.6085e-17	AT4G00660,AT1G79090,AT3G58510,AT3G19130,AT4G27000,AT2G43160,AT3G61240,AT3G44340,AT1G26110,AT3G14010,AT3G13460,AT3G13300,AT3G07030,AT1G76010,AT2G23350,AT5G53180,AT4G34110,AT5G45330,AT5G18230,AT5G19400,AT5G47010,AT1G11650,AT3G07810,AT1G49760,AT3G13290,AT1G07705,AT2G45810,AT5G59710,AT1G20220,AT1G49600,AT1G54490	upload_1	+	207	1	GO:0036464	cytoplasmic ribonucleoprotein granule	Group 3	Arabidopsis thaliana	cc
18	15.107	1.1915	7.00746e-14	AT5G45330,AT4G00660,AT1G79090,AT5G18230,AT5G19400,AT5G47010,AT3G13290,AT3G61240,AT1G26110,AT1G07705,AT2G45810,AT5G59710,AT3G13300,AT3G07030,AT1G20220,AT1G76010,AT1G54490,AT5G53180	upload_1	+	70	0	GO:0000932	P-body	Group 3	Arabidopsis thaliana	cc
388	1.1614	334.08	3.69674e-06	AT4G26750,AT2G22090,AT3G07100,AT5G62260,AT3G18230,AT1G21580,AT4G28815,AT5G43620,AT4G11250,AT4G26640,AT5G14170,AT1G33680,AT3G06140,AT5G64430,AT2G37590,AT3G10760,AT1G54490,AT1G79570,AT5G20730,AT4G02640,AT5G40490,AT2G15690,AT2G38410,AT2G39740,AT4G26650,AT4G35240,AT4G39720,AT5G07980,AT2G05520,AT2G46270,AT1G20110,AT3G10650,AT2G40620,AT3G56860,AT5G63120,AT1G11650,AT5G03150,AT5G53330,AT5G37020,AT3G06290…	upload_1	+	19627	1	GO:0043231	intracellular membrane-bounded organelle	Group 0	Arabidopsis thaliana	cc
9	8.01129	1.12341	0.00114186	AT1G14640,AT1G14650,AT2G29580,AT5G46400,AT1G07360,AT4G20440,AT5G44500,AT5G07060,AT1G44910	upload_1	+	66	1	GO:0005684	U2-type spliceosomal complex	Group 5	Arabidopsis thaliana	cc
22	3.15241	6.97879	0.00169575	AT3G05680,AT2G40620,AT4G24500,AT4G16280,AT5G51300,AT4G35800,AT1G17440,AT1G30460,AT2G16485,AT4G20440,AT1G17640,AT5G61270,AT4G22670,AT1G67170,AT3G10070,AT1G21580,AT5G64960,AT1G79730,AT3G13224,AT3G14750,AT1G72390,AT2G40030	upload_1	+	410	1	GO:0005654	nucleoplasm	Group 11	Arabidopsis thaliana	cc
11	5.21165	2.11066	0.00609815	AT3G59290,AT5G57200,AT2G01600,AT2G43160,AT3G63460,AT4G25940,AT3G07100,AT3G44340,AT5G35200,AT4G32640,AT5G47480	upload_1	+	124	0	GO:0030135	coated vesicle	Group 12	Arabidopsis thaliana	cc
11	4.30829	2.55321	0.0361702	AT1G25540,AT3G10070,AT4G25520,AT5G62090,AT4G25515,AT1G17440,AT1G55970,AT1G43850,AT1G79000,AT1G54160,AT1G21970	upload_1	+	150	0	GO:0005667	transcription regulator complex	Group 13	Arabidopsis thaliana	cc
196	3.21884	60.8916	1.74366e-52	BRADI_4g35240v3,BRADI_3g38990v3,BRADI_3g16660v3,BRADI_3g20460v3,BRADI_1g34507v3,BRADI_3g03407v3,BRADI_2g03947v3,BRADI_2g16740v3,BRADI_3g20700v3,BRADI_3g12880v3,BRADI_1g06310v3,BRADI_3g48637v3,BRADI_5g14497v3,BRADI_1g65910v3,BRADI_3g27920v3,BRADI_3g08380v3,BRADI_3g39090v3,BRADI_1g37200v3,BRADI_2g54290v3,BRADI_4g37540v3,BRADI_1g07970v3,BRADI_1g37130v3,BRADI_2g41550v3,BRADI_3g12902v3,BRADI_2g08980v3…	upload_1	+	4541	4	GO:0005634	nucleus	Group 3	Brachypodium distachyon	cc
226	2.13315	105.947	5.74353e-32	BRADI_4g35240v3,BRADI_3g38990v3,BRADI_4g07970v3,BRADI_3g16660v3,BRADI_3g20460v3,BRADI_1g34507v3,BRADI_3g03407v3,BRADI_2g03947v3,BRADI_2g16740v3,BRADI_3g20700v3,BRADI_3g12880v3,BRADI_1g06310v3,BRADI_3g48637v3,BRADI_5g14497v3,BRADI_1g65910v3,BRADI_3g27920v3,BRADI_3g08380v3,BRADI_3g39090v3,BRADI_1g37200v3,BRADI_2g54290v3,BRADI_4g37540v3,BRADI_1g07970v3,BRADI_1g37130v3,BRADI_2g41550v3,BRADI_3g12902v3…	upload_1	+	7901	2	GO:0043231	intracellular membrane-bounded organelle	Group 2	Brachypodium distachyon	cc
11	22.171	0.496144	7.8278e-10	BRADI_2g17670v3,BRADI_1g47920v3,BRADI_2g07860v3,BRADI_1g31617v3,BRADI_1g24680v3,BRADI_3g54740v3,BRADI_2g47280v3,BRADI_3g05611v3,BRADI_4g44977v3,BRADI_2g09000v3,BRADI_3g54460v3	upload_1	+	37	0	GO:0030136	clathrin-coated vesicle	Group 5	Brachypodium distachyon	cc
16	8.70951	1.83707	3.16971e-08	BRADI_5g01280v3,BRADI_4g07970v3,BRADI_1g47920v3,BRADI_3g00792v3,BRADI_1g24680v3,BRADI_1g19210v3,BRADI_2g09000v3,BRADI_3g54460v3,BRADI_4g19130v3,BRADI_2g17670v3,BRADI_2g07860v3,BRADI_1g31617v3,BRADI_3g54740v3,BRADI_2g47280v3,BRADI_3g05611v3,BRADI_4g44977v3	upload_1	+	137	1	GO:0030135	coated vesicle	Group 5	Brachypodium distachyon	cc
14	8.22088	1.70298	1.09082e-06	BRADI_2g55497v3,BRADI_2g54860v3,BRADI_1g60030v3,BRADI_4g22770v3,BRADI_4g41936v3,BRADI_3g07270v3,BRADI_4g27747v3,BRADI_3g03330v3,BRADI_1g49497v3,BRADI_1g21900v3,BRADI_2g26970v3,BRADI_3g56400v3,BRADI_3g50457v3,BRADI_1g34530v3	upload_1	+	127	2	GO:0005667	transcription regulator complex	Group 6	Brachypodium distachyon	cc
9	12.4292	0.724102	2.26255e-05	BRADI_4g20404v3,BRADI_1g67320v3,BRADI_2g09850v3,BRADI_1g37130v3,BRADI_3g09870v3,BRADI_1g56546v3,BRADI_1g70450v3,BRADI_3g35037v3,BRADI_1g48140v3	upload_1	+	54	1	GO:0005684	U2-type spliceosomal complex	Group 3	Brachypodium distachyon	cc
9	11.572	0.777739	4.3209e-05	BRADI_2g00980v3,BRADI_3g30250v3,BRADI_2g21970v3,BRADI_5g25870v3,BRADI_5g16700v3,BRADI_2g43760v3,BRADI_4g36450v3,BRADI_1g56090v3,BRADI_3g56517v3	upload_1	+	58	1	GO:0036464	cytoplasmic ribonucleoprotein granule	Group 10	Brachypodium distachyon	cc
8	12.6936	0.630237	0.000109549	BRADI_2g00980v3,BRADI_3g30250v3,BRADI_2g21970v3,BRADI_5g25870v3,BRADI_5g16700v3,BRADI_2g43760v3,BRADI_4g36450v3,BRADI_3g56517v3	upload_1	+	47	0	GO:0000932	P-body	Group 10	Brachypodium distachyon	cc
15	4.31902	3.47301	0.0014823	BRADI_2g55497v3,BRADI_1g32560v3,BRADI_2g54860v3,BRADI_4g41936v3,BRADI_3g08380v3,BRADI_3g39090v3,BRADI_3g16660v3,BRADI_3g07270v3,BRADI_5g23620v3,BRADI_5g07850v3,BRADI_1g37692v3,BRADI_3g16550v3,BRADI_3g50457v3,BRADI_2g58667v3,BRADI_3g20700v3	upload_1	+	259	2	GO:0005654	nucleoplasm	Group 6	Brachypodium distachyon	cc
5	19.625	0.254777	0.00236538	BRADI_5g21800v3,BRADI_1g54977v3,BRADI_3g60697v3,BRADI_5g18540v3,BRADI_3g51077v3	upload_1	+	19	0	GO:0016442	RISC complex	Group 7	Brachypodium distachyon	cc
361	3.08866	116.879	3.42916e-95	GLYMA_12G026600,GLYMA_02G303600,GLYMA_02G139900,GLYMA_16G152500,GLYMA_09G257900,GLYMA_12G005900,GLYMA_20G091200,GLYMA_17G240400,GLYMA_14G012200,GLYMA_07G037600,GLYMA_18G058200,GLYMA_12G108100,GLYMA_18G244600,GLYMA_15G203900,GLYMA_15G005500,GLYMA_20G171200,GLYMA_11G213700,GLYMA_03G118800,GLYMA_09G007500,GLYMA_06G041700,GLYMA_19G061100,GLYMA_16G019500,GLYMA_10G027000,GLYMA_08G214900,GLYMA_10G111400…	upload_1	+	8567	3	GO:0005634	nucleus	Group 0	Glycine max	cc
413	2.05862	200.62	1.3686e-57	GLYMA_02G303600,GLYMA_10G143900,GLYMA_14G012200,GLYMA_07G037600,GLYMA_18G058200,GLYMA_12G108100,GLYMA_18G244600,GLYMA_10G280700,GLYMA_11G125400,GLYMA_03G118800,GLYMA_07G211900,GLYMA_09G007500,GLYMA_06G041700,GLYMA_16G019500,GLYMA_16G168400,GLYMA_04G071900,GLYMA_04G012700,GLYMA_15G092500,GLYMA_14G119800,GLYMA_04G207900,GLYMA_14G084500,GLYMA_09G098300,GLYMA_15G136300,GLYMA_10G155900,GLYMA_16G160800…	upload_1	+	14705	4	GO:0043231	intracellular membrane-bounded organelle	Group 0	Glycine max	cc
22	23.3703	0.941364	1.39194e-21	GLYMA_07G072900,GLYMA_16G152500,GLYMA_04G134900,GLYMA_07G072700,GLYMA_15G255100,GLYMA_16G042600,GLYMA_15G255200,GLYMA_02G071300,GLYMA_15G122400,GLYMA_13G331400,GLYMA_09G016800,GLYMA_12G074700,GLYMA_02G101700,GLYMA_19G109500,GLYMA_02G101500,GLYMA_03G013200,GLYMA_03G013000,GLYMA_01G089900,GLYMA_08G171800,GLYMA_08G171700,GLYMA_15G042700,GLYMA_U033400	upload_1	+	69	0	GO:0000932	P-body	Group 7	Glycine max	cc
22	17.9173	1.22787	9.64155e-19	GLYMA_07G072900,GLYMA_16G152500,GLYMA_04G134900,GLYMA_07G072700,GLYMA_15G255100,GLYMA_16G042600,GLYMA_15G255200,GLYMA_02G071300,GLYMA_15G122400,GLYMA_13G331400,GLYMA_09G016800,GLYMA_12G074700,GLYMA_02G101700,GLYMA_19G109500,GLYMA_02G101500,GLYMA_03G013200,GLYMA_03G013000,GLYMA_01G089900,GLYMA_08G171800,GLYMA_08G171700,GLYMA_15G042700,GLYMA_U033400	upload_1	+	90	1	GO:0036464	cytoplasmic ribonucleoprotein granule	Group 7	Glycine max	cc
18	16.9149	1.06415	1.36641e-14	GLYMA_08G122000,GLYMA_14G025900,GLYMA_02G303600,GLYMA_20G135800,GLYMA_19G168100,GLYMA_20G050200,GLYMA_13G367400,GLYMA_17G233000,GLYMA_U029000,GLYMA_15G005900,GLYMA_13G076300,GLYMA_14G010200,GLYMA_10G255700,GLYMA_10G021900,GLYMA_03G167000,GLYMA_02G152300,GLYMA_02G288900,GLYMA_15G173200	upload_1	+	78	1	GO:0005684	U2-type spliceosomal complex	Group 1	Glycine max	cc
22	7.50025	2.93324	2.21561e-10	GLYMA_10G296900,GLYMA_08G362400,GLYMA_20G109000,GLYMA_13G160700,GLYMA_19G226200,GLYMA_17G059500,GLYMA_09G059500,GLYMA_09G120600,GLYMA_17G110800,GLYMA_18G299500,GLYMA_10G144500,GLYMA_08G202900,GLYMA_20G247700,GLYMA_07G017700,GLYMA_12G010300,GLYMA_10G280700,GLYMA_15G165800,GLYMA_13G100400,GLYMA_08G095000,GLYMA_09G226400,GLYMA_03G229000,GLYMA_05G139700	upload_1	+	215	3	GO:0030135	coated vesicle	Group 13	Glycine max	cc
15	12.7845	1.17329	5.13954e-10	GLYMA_10G296900,GLYMA_08G362400,GLYMA_13G160700,GLYMA_17G059500,GLYMA_09G059500,GLYMA_09G120600,GLYMA_17G110800,GLYMA_18G299500,GLYMA_08G202900,GLYMA_20G247700,GLYMA_07G017700,GLYMA_15G165800,GLYMA_13G100400,GLYMA_08G095000,GLYMA_05G139700	upload_1	+	86	0	GO:0030136	clathrin-coated vesicle	Group 15	Glycine max	cc
18	5.13371	3.50624	1.35412e-05	GLYMA_16G198300,GLYMA_09G146200,GLYMA_02G098300,GLYMA_16G198200,GLYMA_09G146100,GLYMA_04G241900,GLYMA_06G045200,GLYMA_07G037600,GLYMA_06G121500,GLYMA_10G070700,GLYMA_14G119800,GLYMA_13G037600,GLYMA_08G226700,GLYMA_11G210100,GLYMA_07G000400,GLYMA_12G236800,GLYMA_U036900,GLYMA_16G007000	upload_1	+	257	0	GO:0005667	transcription regulator complex	Group 18	Glycine max	cc
209	3.06731	68.138	7.06984e-51	HanXRQr2_Chr03g0130351,HanXRQr2_Chr14g0651161,HanXRQr2_Chr15g0695161,HanXRQr2_Chr10g0455221,HanXRQr2_Chr14g0639831,HanXRQr2_Chr03g0103891,HanXRQr2_Chr05g0218561,HanXRQr2_Chr03g0123811,HanXRQr2_Chr10g0441741,HanXRQr2_Chr01g0040621,HanXRQr2_Chr13g0574801,HanXRQr2_Chr08g0350551,HanXRQr2_Chr04g0178041,HanXRQr2_Chr01g0035841,HanXRQr2_Chr08g0355201,HanXRQr2_Chr05g0232851,HanXRQr2_Chr07g0293391,HanXRQr2…	upload_1	+	6363	3	GO:0005634	nucleus	Group 1	Helianthus annuus	cc
241	2.02388	119.078	6.02713e-29	HanXRQr2_Chr03g0130351,HanXRQr2_Chr14g0651161,HanXRQr2_Chr09g0408251,HanXRQr2_Chr15g0695161,HanXRQr2_Chr10g0455221,HanXRQr2_Chr14g0639831,HanXRQr2_Chr03g0103891,HanXRQr2_Chr05g0218561,HanXRQr2_Chr03g0123811,HanXRQr2_Chr10g0441741,HanXRQr2_Chr01g0040621,HanXRQr2_Chr13g0574801,HanXRQr2_Chr14g0670361,HanXRQr2_Chr12g0559591,HanXRQr2_Chr02g0084071,HanXRQr2_Chr08g0350551,HanXRQr2_Chr04g0178041,HanXRQr2…	upload_1	+	11120	4	GO:0043231	intracellular membrane-bounded organelle	Group 1	Helianthus annuus	cc
16	21.6543	0.738884	1.57508e-14	HanXRQr2_Chr13g0605391,HanXRQr2_Chr04g0183741,HanXRQr2_Chr13g0595031,HanXRQr2_Chr14g0639831,HanXRQr2_Chr14g0647851,HanXRQr2_Chr17g0803271,HanXRQr2_Chr16g0773691,HanXRQr2_Chr11g0483081,HanXRQr2_Chr06g0240521,HanXRQr2_Chr06g0272111,HanXRQr2_Chr11g0482211,HanXRQr2_Chr03g0118811,HanXRQr2_Chr05g0197151,HanXRQr2_Chr11g0483111,HanXRQr2_Chr02g0072211,HanXRQr2_Chr05g0197131	upload_1	+	69	0	GO:0000932	P-body	Group 7	Helianthus annuus	cc
16	16.4192	0.974471	1.72766e-12	HanXRQr2_Chr13g0605391,HanXRQr2_Chr04g0183741,HanXRQr2_Chr13g0595031,HanXRQr2_Chr14g0639831,HanXRQr2_Chr14g0647851,HanXRQr2_Chr17g0803271,HanXRQr2_Chr16g0773691,HanXRQr2_Chr11g0483081,HanXRQr2_Chr06g0240521,HanXRQr2_Chr06g0272111,HanXRQr2_Chr11g0482211,HanXRQr2_Chr03g0118811,HanXRQr2_Chr05g0197151,HanXRQr2_Chr11g0483111,HanXRQr2_Chr02g0072211,HanXRQr2_Chr05g0197131	upload_1	+	91	1	GO:0036464	cytoplasmic ribonucleoprotein granule	Group 7	Helianthus annuus	cc
16	8.34718	1.91682	7.44564e-08	HanXRQr2_Chr11g0472231,HanXRQr2_Chr08g0358331,HanXRQr2_Chr05g0210401,HanXRQr2_Chr13g0576261,HanXRQr2_Chr09g0403391,HanXRQr2_Chr11g0473731,HanXRQr2_Chr03g0123111,HanXRQr2_Chr05g0221231,HanXRQr2_Chr13g0587191,HanXRQr2_Chr14g0669451,HanXRQr2_Chr08g0350551,HanXRQr2_Chr16g0774591,HanXRQr2_Chr04g0139381,HanXRQr2_Chr15g0704901,HanXRQr2_Chr16g0762921,HanXRQr2_Chr04g0156971,HanXRQr2_Chr06g0277501	upload_1	+	179	0	GO:0005667	transcription regulator complex	Group 14	Helianthus annuus	cc
14	8.71584	1.60627	6.05259e-07	HanXRQr2_Chr12g0533511,HanXRQr2_Chr01g0025081,HanXRQr2_Chr11g0507581,HanXRQr2_Chr14g0632501,HanXRQr2_Chr08g0343941,HanXRQr2_Chr06g0260261,HanXRQr2_Chr01g0029311,HanXRQr2_Chr16g0745241,HanXRQr2_Chr16g0745231,HanXRQr2_Chr09g0372731,HanXRQr2_Chr02g0084071,HanXRQr2_Chr16g0767631,HanXRQr2_Chr01g0032961,HanXRQr2_Chr10g0465511	upload_1	+	150	2	GO:0030135	coated vesicle	Group 9	Helianthus annuus	cc
6	31.128	0.192752	1.41331e-05	HanXRQr2_Chr08g0342461,HanXRQr2_Chr11g0510241,HanXRQr2_Chr16g0772131,HanXRQr2_Chr16g0772091,HanXRQr2_Chr14g0626991,HanXRQr2_Chr01g0030131	upload_1	+	18	0	GO:0016442	RISC complex	Group 3	Helianthus annuus	cc
9	12.1805	0.738884	3.215e-05	HanXRQr2_Chr11g0497231,HanXRQr2_Chr08g0330041,HanXRQr2_Chr11g0487821,HanXRQr2_Chr04g0179471,HanXRQr2_Chr13g0575621,HanXRQr2_Chr01g0002281,HanXRQr2_Chr06g0273571,HanXRQr2_Chr17g0785441,HanXRQr2_Chr03g0103891	upload_1	+	69	1	GO:0005684	U2-type spliceosomal complex	Group 6	Helianthus annuus	cc
17	4.44686	3.82292	0.00024252	HanXRQr2_Chr04g0156601,HanXRQr2_Chr10g0435901,HanXRQr2_Chr02g0047151,HanXRQr2_Chr09g0416231,HanXRQr2_Chr13g0577571,HanXRQr2_Chr17g0807301,HanXRQr2_Chr15g0694511,HanXRQr2_Chr05g0220031,HanXRQr2_Chr17g0793271,HanXRQr2_Chr02g0078151,HanXRQr2_Chr13g0587191,HanXRQr2_Chr09g0417021,HanXRQr2_Chr13g0582881,HanXRQr2_Chr04g0139381,HanXRQr2_Chr11g0473901,HanXRQr2_Chr06g0277501,HanXRQr2_Chr03g0113441	upload_1	+	357	2	GO:0005654	nucleoplasm	Group 4	Helianthus annuus	cc
7	11.8852	0.588966	0.00117005	HanXRQr2_Chr12g0533511,HanXRQr2_Chr09g0372731,HanXRQr2_Chr02g0084071,HanXRQr2_Chr11g0507581,HanXRQr2_Chr14g0632501,HanXRQr2_Chr01g0032961,HanXRQr2_Chr01g0029311	upload_1	+	55	0	GO:0030136	clathrin-coated vesicle	Group 12	Helianthus annuus	cc
156	3.81074	40.9369	1.37853e-49	Os03g0723000,Os06g0566100,Os06g0602400,Os06g0226700,Os08g0564800,Os06g0220600,Os07g0237100,Os03g0263500,Os07g0188000,Os05g0389700,Os03g0286500,Os01g0836400,Os03g0733600,Os03g0782500,Os06g0704300,Os02g0672100,Os03g0324300,Os04g0671900,Os06g0677800,Os02g0100300,Os09g0481700,Os01g0951000,Os05g0373400,Os11g0296800,Os06g0657500,Os07g0166600,Os07g0655500,Os08g0520550,Os02g0182100,Os11g0207100,Os06g0126…	upload_1	+	4413	4	GO:0005634	nucleus	Group 2	Oryza sativa	cc
181	2.42172	74.7403	2.63566e-31	Os10g0495300,Os03g0723000,Os02g0175700,Os06g0566100,Os06g0602400,Os06g0226700,Os08g0564800,Os06g0220600,Os07g0237100,Os03g0263500,Os07g0188000,Os05g0389700,Os03g0286500,Os01g0836400,Os03g0733600,Os03g0782500,Os06g0704300,Os02g0672100,Os03g0324300,Os04g0671900,Os01g0232400,Os06g0677800,Os02g0100300,Os09g0481700,Os01g0951000,Os05g0373400,Os11g0296800,Os06g0657500,Os07g0166600,Os02g0510000,Os07g0655…	upload_1	+	8057	5	GO:0043231	intracellular membrane-bounded organelle	Group 0	Oryza sativa	cc
12	22.3034	0.538033	1.14029e-10	Os02g0480900,Os01g0619000,Os02g0517300,Os10g0503700,Os01g0266000,Os04g0533000,Os02g0294700,Os03g0736000,Os02g0641800,Os02g0295700,Os01g0769000,Os06g0496000	upload_1	+	58	1	GO:0036464	cytoplasmic ribonucleoprotein granule	Group 1	Oryza sativa	cc
11	25.2298	0.435993	2.68535e-10	Os01g0619000,Os02g0517300,Os10g0503700,Os01g0266000,Os04g0533000,Os02g0294700,Os03g0736000,Os02g0641800,Os02g0295700,Os01g0769000,Os06g0496000	upload_1	+	47	0	GO:0000932	P-body	Group 6	Oryza sativa	cc
9	26.95	0.333952	1.91093e-08	Os05g0549000,Os01g0694900,Os02g0806600,Os02g0175700,Os02g0803300,Os07g0563800,Os01g0232400,Os03g0275500,Os06g0175500	upload_1	+	36	0	GO:0030136	clathrin-coated vesicle	Group 5	Oryza sativa	cc
12	10.1062	1.18738	1.6939e-06	Os05g0549000,Os01g0694900,Os02g0806600,Os02g0175700,Os02g0803300,Os07g0563800,Os01g0232400,Os04g0129500,Os03g0275500,Os07g0657200,Os06g0175500,Os12g0430000	upload_1	+	128	1	GO:0030135	coated vesicle	Group 5	Oryza sativa	cc
11	10.5875	1.03896	4.72156e-06	Os06g0126000,Os02g0654400,Os07g0606600,Os02g0725700,Os03g0441000,Os03g0413000,Os01g0846900,Os01g0858500,Os09g0306700,Os11g0207000,Os11g0207100	upload_1	+	112	2	GO:0005667	transcription regulator complex	Group 7	Oryza sativa	cc
6	16.17	0.371058	0.000982129	Os07g0281000,Os03g0210400,Os02g0266100,Os08g0379000,Os03g0263500,Os06g0170500	upload_1	+	40	1	GO:0005684	U2-type spliceosomal complex	Group 2	Oryza sativa	cc
5	21.56	0.231911	0.00166238	Os04g0566500,Os04g0615700,Os02g0672200,Os07g0188000,Os03g0800200	upload_1	+	25	0	GO:0016442	RISC complex	Group 8	Oryza sativa	cc
11	5.22379	2.10575	0.00562632	Os02g0654400,Os06g0566100,Os03g0441000,Os06g0677700,Os01g0846900,Os08g0320100,Os02g0221500,Os02g0100300,Os01g0858500,Os11g0183700,Os08g0492100	upload_1	+	227	2	GO:0005654	nucleoplasm	Group 7	Oryza sativa	cc
168	2.90198	57.8916	1.44341e-38	PRUPE_6G027500,PRUPE_8G096400,PRUPE_3G186200,PRUPE_6G027900,PRUPE_1G245500,PRUPE_6G342400,PRUPE_3G048600,PRUPE_2G138400,PRUPE_1G432200,PRUPE_4G171100,PRUPE_1G434500,PRUPE_4G085900,PRUPE_1G049400,PRUPE_2G134600,PRUPE_1G345100,PRUPE_2G253000,PRUPE_2G299400,PRUPE_5G242100,PRUPE_5G187800,PRUPE_6G026700,PRUPE_4G074100,PRUPE_8G162900,PRUPE_1G114600,PRUPE_8G043700,PRUPE_6G254900,PRUPE_8G158400,PRUPE_2G0…	upload_1	+	3825	3	GO:0005634	nucleus	Group 0	Prunus persica	cc
191	1.84445	103.554	2.99161e-18	PRUPE_6G027500,PRUPE_8G096400,PRUPE_3G186200,PRUPE_6G027900,PRUPE_1G245500,PRUPE_6G342400,PRUPE_3G048600,PRUPE_2G138400,PRUPE_1G432200,PRUPE_4G171100,PRUPE_1G434500,PRUPE_4G085900,PRUPE_1G049400,PRUPE_2G134600,PRUPE_1G345100,PRUPE_2G253000,PRUPE_1G056500,PRUPE_2G299400,PRUPE_5G242100,PRUPE_5G187800,PRUPE_6G026700,PRUPE_4G074100,PRUPE_8G162900,PRUPE_1G114600,PRUPE_8G043700,PRUPE_3G063200,PRUPE_6G2…	upload_1	+	6842	4	GO:0043231	intracellular membrane-bounded organelle	Group 0	Prunus persica	cc
11	13.713	0.802158	1.9909e-07	PRUPE_2G214800,PRUPE_4G074100,PRUPE_1G077400,PRUPE_8G150300,PRUPE_7G125300,PRUPE_6G342400,PRUPE_8G215900,PRUPE_8G251800,PRUPE_5G168200,PRUPE_1G419400,PRUPE_8G143100	upload_1	+	53	1	GO:0005684	U2-type spliceosomal complex	Group 1	Prunus persica	cc
12	8.52539	1.40756	9.39949e-06	PRUPE_1G099900,PRUPE_1G182600,PRUPE_7G249200,PRUPE_2G024600,PRUPE_1G336100,PRUPE_3G063200,PRUPE_1G330300,PRUPE_6G306800,PRUPE_1G056500,PRUPE_5G070400,PRUPE_1G075800,PRUPE_1G340700	upload_1	+	93	3	GO:0030135	coated vesicle	Group 5	Prunus persica	cc
8	12.5851	0.635672	0.000107132	PRUPE_6G087300,PRUPE_5G242100,PRUPE_4G140400,PRUPE_3G188000,PRUPE_2G163800,PRUPE_1G303800,PRUPE_5G049500,PRUPE_6G032100	upload_1	+	42	0	GO:0000932	P-body	Group 8	Prunus persica	cc
7	14.0152	0.499457	0.000291115	PRUPE_1G099900,PRUPE_1G182600,PRUPE_7G249200,PRUPE_1G336100,PRUPE_3G063200,PRUPE_1G330300,PRUPE_1G075800	upload_1	+	33	0	GO:0030136	clathrin-coated vesicle	Group 7	Prunus persica	cc
8	9.78841	0.817293	0.000806005	PRUPE_6G087300,PRUPE_5G242100,PRUPE_4G140400,PRUPE_3G188000,PRUPE_2G163800,PRUPE_1G303800,PRUPE_5G049500,PRUPE_6G032100	upload_1	+	54	1	GO:0036464	cytoplasmic ribonucleoprotein granule	Group 8	Prunus persica	cc
13	3.56404	3.64755	0.0477734	PRUPE_5G077400,PRUPE_6G026600,PRUPE_7G113600,PRUPE_3G048000,PRUPE_7G175200,PRUPE_5G007400,PRUPE_8G085700,PRUPE_3G042400,PRUPE_1G178600,PRUPE_4G089500,PRUPE_3G059100,PRUPE_7G093800,PRUPE_3G292100	upload_1	+	241	1	GO:0005654	nucleoplasm	Group 9	Prunus persica	cc
99	3.13457	31.5833	1.74984e-22	Solyc01g094800,Solyc01g088800,Solyc07g022760,Solyc06g059760,Solyc04g078840,Solyc08g077750,Solyc07g065520,Solyc12g070100,Solyc04g072900,Solyc08g079260,Solyc05g049950,Solyc05g054910,Solyc02g083350,Solyc08g075840,Solyc04g008500,Solyc03g098280,Solyc05g051992,Solyc06g008860,Solyc02g083900,Solyc09g092100,Solyc02g071240,Solyc07g065510,Solyc07g043580,Solyc02g081960,Solyc04g081280,Solyc03g025170,Solyc02g0…	upload_1	+	2814	4	GO:0005634	nucleus	Group 0	Solanum lycopersicum	cc
121	2.19435	55.1417	3.77422e-15	Solyc01g094800,Solyc01g088800,Solyc07g022760,Solyc06g059760,Solyc04g078840,Solyc08g077750,Solyc07g065520,Solyc12g070100,Solyc04g072900,Solyc08g079260,Solyc05g049950,Solyc12g014230,Solyc05g054910,Solyc02g083350,Solyc05g008060,Solyc08g075840,Solyc04g008500,Solyc03g098280,Solyc05g051992,Solyc06g008860,Solyc02g083900,Solyc09g092100,Solyc02g071240,Solyc07g065510,Solyc07g043580,Solyc02g081960,Solyc04g0…	upload_1	+	4913	5	GO:0043231	intracellular membrane-bounded organelle	Group 0	Solanum lycopersicum	cc
10	18.562	0.538735	5.40197e-08	Solyc10g079190,Solyc04g005690,Solyc09g008470,Solyc07g022760,Solyc11g044340,Solyc04g017710,Solyc05g049950,Solyc02g081960,Solyc09g064590,Solyc02g071240	upload_1	+	48	1	GO:0005684	U2-type spliceosomal complex	Group 0	Solanum lycopersicum	cc
8	16.1996	0.49384	1.24635e-05	Solyc07g065950,Solyc08g075300,Solyc12g017260,Solyc11g072940,Solyc12g019860,Solyc06g075590,Solyc05g009980,Solyc10g017530	upload_1	+	44	0	GO:0000932	P-body	Group 4	Solanum lycopersicum	cc
8	13.7073	0.583629	4.8937e-05	Solyc07g065950,Solyc08g075300,Solyc12g017260,Solyc11g072940,Solyc12g019860,Solyc06g075590,Solyc05g009980,Solyc10g017530	upload_1	+	52	1	GO:0036464	cytoplasmic ribonucleoprotein granule	Group 4	Solanum lycopersicum	cc
9	7.9394	1.13359	0.000925786	Solyc07g007820,Solyc08g007360,Solyc12g006000,Solyc12g098740,Solyc08g007340,Solyc09g098490,Solyc06g084210,Solyc01g088020,Solyc02g082220	upload_1	+	101	2	GO:0030135	coated vesicle	Group 5	Solanum lycopersicum	cc
4	25.4565	0.157131	0.00611003	Solyc02g069260,Solyc03g098280,Solyc06g074730,Solyc06g072300	upload_1	+	14	0	GO:0016442	RISC complex	Group 2	Solanum lycopersicum	cc
8	6.25247	1.27949	0.0195603	Solyc03g026190,Solyc12g070100,Solyc04g008610,Solyc01g008120,Solyc04g078050,Solyc03g122020,Solyc06g059750,Solyc06g059760	upload_1	+	114	0	GO:0005667	transcription regulator complex	Group 7	Solanum lycopersicum	cc
60	2.17821	27.5455	1.79231e-06	SORBI_3002G339800,SORBI_3002G150700,SORBI_3001G068301,SORBI_3001G230500,SORBI_3002G293000,SORBI_3001G329001,SORBI_3009G012500,SORBI_3008G169400,SORBI_3002G295500,SORBI_3001G109100,SORBI_3001G517500,SORBI_3002G045100,SORBI_3001G099800,SORBI_3009G246300,SORBI_3009G192300,SORBI_3001G101700,SORBI_3009G003700,SORBI_3001G365900,SORBI_3001G281600,SORBI_3001G472600,SORBI_3001G015000,SORBI_3001G338700,SOR…	upload_1	+	4469	1	GO:0005634	nucleus	Group 0	Sorghum bicolor	cc
336	2.72636	123.241	3.84744e-68	TraesCS6B02G133100,TraesCS4B02G137800,TraesCS1A02G212700,TraesCS7B02G363100,TraesCS1B02G160900,TraesCS2D02G150900,TraesCS6A02G318100,TraesCS3B02G012200,TraesCS7B02G121800,TraesCS6B02G278300,TraesCS2D02G248300,TraesCS4D02G356800,TraesCS7D02G180800,TraesCS4B02G229100,TraesCS6A02G403700,TraesCS2D02G597900,TraesCS3B02G415500,TraesCS7A02G461700,TraesCS3A02G116800,TraesCS1B02G297000,TraesCS2A02G558100,…	upload_1	+	14173	3	GO:0005634	nucleus	Group 5	Triticum aestivum	cc
399	1.89799	210.222	4.17315e-41	TraesCS7B02G363100,TraesCS1B02G160900,TraesCS4A02G203900,TraesCS2D02G150900,TraesCS6B02G278300,TraesCS2D02G248300,TraesCS4D02G356800,TraesCS7D02G180800,TraesCS4B02G229100,TraesCS2D02G597900,TraesCS5A02G106900,TraesCS7A02G461700,TraesCS3A02G116800,TraesCS7B02G460900,TraesCS5D02G259900,TraesCS7B02G431100,TraesCS2B02G175500,TraesCS3A02G473900,TraesCS2A02G281500,TraesCS7A02G138400,TraesCS4D02G103700,…	upload_1	+	24176	5	GO:0043231	intracellular membrane-bounded organelle	Group 3	Triticum aestivum	cc
37	9.39312	3.93905	1.72776e-21	TraesCS4A02G211800,TraesCS2B02G199800,TraesCS7A02G414500,TraesCS7B02G121800,TraesCS4B02G104400,TraesCS6A02G242900,TraesCS6B02G316600,TraesCS6B02G281300,TraesCS3A02G362900,TraesCS4B02G150300,TraesCS6A02G287300,TraesCS6D02G151600,TraesCS7A02G054900,TraesCS5A02G179400,TraesCS7A02G144600,TraesCS2D02G180700,TraesCS6D02G268000,TraesCS6D02G225200,TraesCS4D02G101500,TraesCS3D02G364400,TraesCS3A02G026900,…	upload_1	+	453	2	GO:0005667	transcription regulator complex	Group 15	Triticum aestivum	cc
33	9.8318	3.35646	1.24846e-19	TraesCS6B02G026100,TraesCS7D02G414100,TraesCS6D02G354100,TraesCS5B02G111600,TraesCS3A02G258900,TraesCS6A02G375400,TraesCS4B02G106800,TraesCS4A02G182300,TraesCS6A02G019400,TraesCS2B02G156400,TraesCS2D02G135000,TraesCS5A02G106900,TraesCS1A02G369700,TraesCS2A02G012200,TraesCS4D02G130900,TraesCS7A02G490500,TraesCS7B02G322300,TraesCS2A02G132900,TraesCS7A02G421900,TraesCS4B02G136100,TraesCS7D02G012000,…	upload_1	+	386	3	GO:0030135	coated vesicle	Group 13	Triticum aestivum	cc
19	24.551	0.773898	2.35647e-18	TraesCS7A02G490500,TraesCS7B02G322300,TraesCS7D02G414100,TraesCS7A02G421900,TraesCS4B02G136100,TraesCS6D02G354100,TraesCS3B02G292000,TraesCS6B02G413000,TraesCS6D02G359900,TraesCS3A02G258900,TraesCS7A02G138400,TraesCS6A02G375400,TraesCS3B02G182800,TraesCS4A02G182300,TraesCS7D02G476900,TraesCS7B02G040500,TraesCS1A02G369700,TraesCS3D02G259000,TraesCS4D02G130900	upload_1	+	89	2	GO:0030136	clathrin-coated vesicle	Group 19	Triticum aestivum	cc
20	19.4919	1.02607	2.87857e-17	TraesCS5B02G329500,TraesCS6B02G265300,TraesCS6B02G028800,TraesCS6A02G418900,TraesCS5D02G335200,TraesCS5B02G295200,TraesCS1A02G304400,TraesCS4B02G013500,TraesCS7A02G220400,TraesCS3D02G004500,TraesCS1A02G174600,TraesCS6B02G470500,TraesCS5A02G423100,TraesCS1B02G189900,TraesCS6A02G022300,TraesCS5B02G425000,TraesCS5D02G303200,TraesCS2D02G366700,TraesCS6A02G236800,TraesCS1B02G314900	upload_1	+	118	1	GO:0036464	cytoplasmic ribonucleoprotein granule	Group 7	Triticum aestivum	cc
18	22.0217	0.817375	2.09612e-16	TraesCS5B02G329500,TraesCS6B02G265300,TraesCS6A02G418900,TraesCS5D02G335200,TraesCS5B02G295200,TraesCS1A02G304400,TraesCS4B02G013500,TraesCS7A02G220400,TraesCS3D02G004500,TraesCS1A02G174600,TraesCS6B02G470500,TraesCS5A02G423100,TraesCS1B02G189900,TraesCS5B02G425000,TraesCS5D02G303200,TraesCS2D02G366700,TraesCS6A02G236800,TraesCS1B02G314900	upload_1	+	94	0	GO:0000932	P-body	Group 11	Triticum aestivum	cc
14	10.3207	1.3565	8.23444e-08	TraesCS3D02G510100,TraesCS4A02G088700,TraesCS2A02G243500,TraesCS2B02G270200,TraesCS6B02G045800,TraesCS6D02G037400,TraesCS6B02G040400,TraesCS4D02G216000,TraesCS2D02G248300,TraesCS6B02G231100,TraesCS7D02G131000,TraesCS6A02G032600,TraesCS6A02G198100,TraesCS3A02G503600	upload_1	+	156	1	GO:0005684	U2-type spliceosomal complex	Group 9	Triticum aestivum	cc
11	15.0598	0.730421	1.33421e-07	TraesCS7A02G557400,TraesCS2A02G419900,TraesCS5B02G451400,TraesCS2D02G417000,TraesCS5D02G454200,TraesCS6B02G466700,TraesCS7D02G036100,TraesCS7A02G040700,TraesCS2B02G439000,TraesCS3A02G116800,TraesCS2A02G403100	upload_1	+	84	0	GO:0016442	RISC complex	Group 18	Triticum aestivum	cc
115	2.3384	49.179	1.19477e-15	HORVU.MOREX.r3.4HG0340230,HORVU.MOREX.r3.2HG0114260,HORVU.MOREX.r3.6HG0543700,HORVU.MOREX.r3.7HG0717200,HORVU.MOREX.r3.7HG0699250,HORVU.MOREX.r3.6HG0613620,HORVU.MOREX.r3.2HG0197050,HORVU.MOREX.r3.7HG0650260,HORVU.MOREX.r3.5HG0495130,HORVU.MOREX.r3.6HG0594100,HORVU.MOREX.r3.5HG0515900,HORVU.MOREX.r3.7HG0659910,HORVU.MOREX.r3.2HG0126410,HORVU.MOREX.r3.3HG0316870,HORVU.MOREX.r3.1HG0005370,HORVU.MOR…	upload_1	+	3404	3	GO:0005634	nucleus	Group 4	Hordeum vulgare	cc
141	1.79866	78.3916	2.66325e-10	HORVU.MOREX.r3.4HG0340230,HORVU.MOREX.r3.2HG0114260,HORVU.MOREX.r3.6HG0543700,HORVU.MOREX.r3.7HG0717200,HORVU.MOREX.r3.4HG0384690,HORVU.MOREX.r3.7HG0699250,HORVU.MOREX.r3.6HG0613620,HORVU.MOREX.r3.2HG0197050,HORVU.MOREX.r3.7HG0650260,HORVU.MOREX.r3.7HG0657330,HORVU.MOREX.r3.5HG0495130,HORVU.MOREX.r3.6HG0594100,HORVU.MOREX.r3.1HG0009210,HORVU.MOREX.r3.5HG0515900,HORVU.MOREX.r3.7HG0635820,HORVU.MOR…	upload_1	+	5426	4	GO:0043231	intracellular membrane-bounded organelle	Group 3	Hordeum vulgare	cc
10	24.7202	0.404527	1.32066e-09	HORVU.MOREX.r3.3HG0249240,HORVU.MOREX.r3.1HG0079130,HORVU.MOREX.r3.4HG0354730,HORVU.MOREX.r3.7HG0657330,HORVU.MOREX.r3.3HG0282150,HORVU.MOREX.r3.6HG0626330,HORVU.MOREX.r3.6HG0570510,HORVU.MOREX.r3.7HG0739300,HORVU.MOREX.r3.6HG0627470,HORVU.MOREX.r3.7HG0727980	upload_1	+	28	0	GO:0030136	clathrin-coated vesicle	Group 3	Hordeum vulgare	cc
12	9.12746	1.31471	2.85491e-06	HORVU.MOREX.r3.4HG0345610,HORVU.MOREX.r3.3HG0249240,HORVU.MOREX.r3.1HG0079130,HORVU.MOREX.r3.4HG0354730,HORVU.MOREX.r3.7HG0657330,HORVU.MOREX.r3.3HG0282150,HORVU.MOREX.r3.2HG0096910,HORVU.MOREX.r3.6HG0626330,HORVU.MOREX.r3.6HG0570510,HORVU.MOREX.r3.7HG0739300,HORVU.MOREX.r3.6HG0627470,HORVU.MOREX.r3.7HG0727980	upload_1	+	91	1	GO:0030135	coated vesicle	Group 3	Hordeum vulgare	cc
9	7.41606	1.21358	0.00126236	HORVU.MOREX.r3.4HG0346190,HORVU.MOREX.r3.6HG0600100,HORVU.MOREX.r3.6HG0572590,HORVU.MOREX.r3.6HG0611100,HORVU.MOREX.r3.3HG0300830,HORVU.MOREX.r3.2HG0204770,HORVU.MOREX.r3.6HG0556530,HORVU.MOREX.r3.3HG0302110,HORVU.MOREX.r3.2HG0126410	upload_1	+	84	2	GO:0005667	transcription regulator complex	Group 4	Hordeum vulgare	cc
